# Supplementary material for: Transcriptomic and physiological analysis reveals the possible mechanism of ultrasound inhibiting strawberry (Fragaria × ananassa Duch.) postharvest softening
Source: Front Nutr. 2022 Dec 1;9:1066043. doi: 10.3389/fnut.2022.1066043 (PMC9752004; doi:10.3389/fnut.2022.1066043)
Supplement: Supplementary file 1 [file Data_Sheet_1.xlsx]

## Sheet: PE标曲
	0.01M半乳糖醛酸溶液配制标曲
<>	0	1	2	3	4	5	6	7	8
1	0.8143	0.6951	0.6808	0.6544	0.5889	0.5664	0.5229	0.4692	0.4436
2	0.7401	0.6845	0.6436	0.6007	0.5381	0.5254	0.4701	0.4396	0.3943
3	0.735	0.6873	0.6464	0.609	0.5488	0.5259	0.4741	0.4176	0.4019
4	0.749	0.6792	0.6292	0.5886	0.5544	0.5153	0.4615	0.3914	0.4197
5
6
平均值	0.7596	0.686525	0.65	0.613175	0.55755	0.53325	0.48215	0.42945	0.414875
差值
1	0.0547	0.008575	0.0308	0.041225	0.03135	0.03315	0.04075	0.03975	0.028725
2	0.0195	0.002025	0.0064	0.012475	0.01945	0.00785	0.01205	0.01015	0.020575
3	0.0246	0.000775	0.0036	0.004175	0.00875	0.00735	0.00805	0.01185	0.012975
4	0.0106	0.007325	0.0208	0.024575	0.00315	0.01795	0.02065	0.03805	0.004825
5
6
剔除偏离值	0.01M半乳糖醛酸溶液配制标曲
<>	0	1	2	3	4	5	6	7	8
1	0.7401	0.6845	0.6436	0.6007	0.5381	0.5254	0.4701	0.4396	0.3943
2	0.735	0.6873	0.6464	0.609	0.5488	0.5259	0.4741	0.4176	0.4019
3	0.749	0.6792	0.6292	0.5886	0.5544	0.5153	0.4615	0.3914	0.4197
平均值	0.741367	0.683667	0.639733	0.599433	0.5471	0.5222	0.468567	0.4162	0.4053
标准差	0.00708543	0.0041138	0.00922894	0.0102588	0.00828191	0.0059808	0.00643843	0.0241305	0.0130369
标准差百分比	0.955726	0.601726	1.44262	1.71142	1.51378	1.14531	1.37407	5.79781	3.2166
平均值减去空白	0.01M（1000μmol/100mL）半乳糖醛酸溶液配制标曲
<>	0	1	2	3	4	5	6	7	8
平均值减去空白	0.741367	0.683667	0.639733	0.599433	0.5471	0.5222	0.468567	0.4162	0.4053
绝对值
		管号	20mL标准液中半乳糖醛酸 当量（μmol）	3.3mL标准液中半乳糖醛酸 当量（μmol）	吸光度值	3.3mL标准液中半乳糖醛酸 当量（μmol）
		0	0	0	0.741367	0
		1	20	3.3	0.683667	3.3
		2	40	6.6	0.639733	6.6
		3	60	9.9	0.599433	9.9
		4	80	13.2	0.5471	13.2
		5	100	16.5	0.5222	16.5
		6	120	19.8	0.468567	19.8
		7	140	23.1	0.4162	23.1

## Sheet: 2.28 500μL酶+2.8mL果胶+750μL溴）
0h PE酶活620nm ABS值										12h PE酶活620nmA值										1d PE酶活620nmA值
测定时刻/min	CK				U					测定时刻/min	CK				U					测定时刻/min	CK				U
	1	2	3	4	1	2	3	4			1	2	3	4	1	2	3	4			1	2	3	4	1	2	3	4
0	0.688	0.6985	0.7057	0.6969	0.6056	0.6801	0.6383	0.6389		0	0.6593	0.6919	0.6982	0.7065	0.675	0.7161	0.7147	0.703		0	0.7301	0.7012	0.699	0.699	0.7306	0.7021	0.7579	0.6875
0.333333	0.6743	0.6765	0.6741	0.6741	0.5967	0.6613	0.6136	0.6195		0.333333	0.6532	0.6637	0.676	0.688	0.6617	0.6854	0.6969	0.6836		0.333333	0.6862	0.6748	0.6788	0.6819	0.7039	0.6903	0.7244	0.6748
0.666667	0.6617	0.6681	0.6676	0.6644	0.5934	0.6486	0.6097	0.6136		0.666667	0.6445	0.6544	0.6674	0.6765	0.6528	0.6738	0.6875	0.6786		0.666667	0.6748	0.6656	0.6738	0.6674	0.6962	0.6852	0.7189	0.6693
1	0.6564	0.6605	0.66	0.6605	0.5905	0.6412	0.6064	0.6075		1	0.6348	0.6499	0.6627	0.6686	0.6481	0.6681	0.6819	0.671		1	0.6666	0.6605	0.6676	0.6625	0.6914	0.6816	0.7097	0.6654
1.33333	0.6542	0.6566	0.6542	0.6554	0.5878	0.6376	0.6018	0.6033		1.33333	0.6318	0.6459	0.6556	0.6664	0.6448	0.6637	0.6775	0.6666		1.33333	0.6613	0.6559	0.6642	0.6593	0.6868	0.6755	0.707	0.6603
1.66667	0.6494	0.6531	0.6523	0.6499	0.5852	0.6342	0.6003	0.6001		1.66667	0.6276	0.6422	0.6519	0.6639	0.6428	0.6605	0.6725	0.6632		1.66667	0.6581	0.6516	0.662	0.6552	0.6824	0.6698	0.703	0.6576
2	0.6461	0.6494	0.6494	0.6469	0.5834	0.631	0.5952	0.5974		2	0.6251	0.6389	0.6494	0.6608	0.6422	0.6566	0.6678	0.6605		2	0.6554	0.6483	0.66	0.6523	0.6798	0.6664	0.6996	0.6547
2.33333	0.6433	0.6473	0.6473	0.644	0.5815	0.6284	0.5934	0.5951		2.33333	0.623	0.636	0.6471	0.6578	0.6412	0.6544	0.6649	0.6583		2.33333	0.6534	0.6459	0.6556	0.6497	0.6772	0.6649	0.6953	0.6511
2.66667	0.6405	0.6459	0.644	0.6425	0.5797	0.6265	0.5911	0.5922		2.66667	0.6213	0.6337	0.6453	0.6554	0.6405	0.6521	0.6627	0.6566		2.66667	0.6516	0.6436	0.6531	0.6486	0.6743	0.6632	0.6932	0.6494
3	0.6392	0.644	0.6422	0.641	0.5781	0.6255	0.588	0.5898		3	0.6191	0.6321	0.6438	0.6534	0.6392	0.6504	0.6608	0.6542		3	0.6499	0.6417	0.6516	0.6469	0.6718	0.6615	0.6917	0.6481
2d PE酶活620nmA值										3d PE酶活620nmA值										6d PE酶活620nmA值
测定时刻/min	CK				U					测定时刻/min	CK				U					测定时刻/min	CK				U
	1	2	3	4	1	2	3	4			1	2	3	4	1	2	3	4			1	2	3	4	1	2	3	4
0	0.601	0.7585	0.7632	0.7028	0.7166	0.6654	0.713	0.6459		0	0.7057	0.709	0.6831	0.6998	0.684	0.7122	0.6608	0.6758		0	0.6688	0.6873	0.6743	0.6625	0.661	0.6885	0.6625	0.699
0.333333	0.5807	0.7189	0.7361	0.6862	0.7079	0.6595	0.7025	0.6257		0.333333	0.6796	0.6659	0.6639	0.6608	0.6608	0.6937	0.6591	0.6635		0.333333	0.6509	0.6622	0.6573	0.6537	0.6554	0.6727	0.6516	0.6798
0.666667	0.568	0.7122	0.718	0.6748	0.703	0.6404	0.6969	0.618		0.666667	0.672	0.6591	0.6549	0.6531	0.6544	0.6781	0.6578	0.6588		0.666667	0.6438	0.6544	0.6506	0.6405	0.6494	0.6617	0.644	0.672
1	0.5668	0.7017	0.7136	0.6691	0.6956	0.6376	0.6914	0.6158		1	0.6661	0.6506	0.6466	0.6488	0.6506	0.6688	0.6461	0.6552		1	0.6383	0.6483	0.6469	0.6362	0.6455	0.6552	0.642	0.6661
1.33333	0.5642	0.6958	0.7065	0.6642	0.6914	0.6332	0.6865	0.6136		1.33333	0.6625	0.6476	0.6422	0.6436	0.6469	0.6647	0.6431	0.6506		1.33333	0.6329	0.6427	0.6405	0.6329	0.6417	0.6523	0.6404	0.6637
1.66667	0.5618	0.6906	0.7017	0.6595	0.688	0.6292	0.6836	0.6118		1.66667	0.6603	0.644	0.6392	0.6394	0.644	0.6617	0.6405	0.6481		1.66667	0.6302	0.6396	0.6371	0.6305	0.6392	0.6504	0.6392	0.6605
2	0.5591	0.687	0.6985	0.6578	0.6852	0.6267	0.6803	0.6112		2	0.6569	0.6433	0.6364	0.6362	0.642	0.6598	0.6383	0.6461		2	0.6295	0.6366	0.6353	0.6289	0.6376	0.6476	0.6371	0.6578
2.33333	0.5573	0.6854	0.6962	0.6566	0.6824	0.6241	0.6786	0.6084		2.33333	0.6549	0.6417	0.6339	0.6329	0.6396	0.6573	0.6366	0.645		2.33333	0.6273	0.6348	0.6327	0.6268	0.6362	0.6455	0.6357	0.6561
2.66667	0.5552	0.6836	0.694	0.6559	0.6788	0.6219	0.6763	0.6061		2.66667	0.6523	0.6407	0.6323	0.6287	0.6376	0.6552	0.6348	0.6438		2.66667	0.6257	0.6339	0.6311	0.6255	0.635	0.6436	0.6344	0.6549
3	0.5533	0.6819	0.6909	0.6564	0.6768	0.6206	0.6748	0.6044		3	0.6511		0.631	0.6262	0.6362	0.6539	0.6334	0.6425		3	0.6244	0.6318	0.6289	0.6241	0.6337	0.642	0.6337	0.6534
9d PE酶活620nmA值										12d PE酶活620nmA值										15d PE酶活620nmA值
测定时刻/min	CK				U					测定时刻/min	CK				U					测定时刻/min	CK				U
	1	2	3	4	1	2	3	4			1	2	3	4	1	2	3	4			1	2	3	4	1	2	3	4
0	0.5959	0.624	0.618	0.6118	0.609	0.5919	0.589	0.6244		0	0.7375	0.7019	0.6786	0.6681	0.6816	0.6927	0.693	0.6516		0	0.6381	0.6622	0.6521	0.6741	0.7355	0.6877	0.7062	0.6967
0.333333	0.5897	0.6158	0.5969	0.5955	0.5713	0.5852	0.5759	0.6191		0.333333	0.7103	0.6791	0.6494	0.6384	0.6494	0.6688	0.6617	0.6368		0.333333	0.6273	0.6238	0.6227	0.6276	0.6914	0.6647	0.6791	0.6671
0.666667	0.5811	0.609	0.5844	0.5864	0.5693	0.5764	0.569	0.6115		0.666667	0.6917	0.6713	0.6412	0.626	0.6425	0.6544	0.6539	0.6227		0.666667	0.605	0.6129	0.614	0.6178	0.6755	0.6504	0.6659	0.6542
1	0.5764	0.6033	0.5809	0.5852	0.5641	0.5701	0.5665	0.6095		1	0.6847	0.6635	0.6368	0.6211	0.6353	0.6471	0.6453	0.6156		1	0.5999	0.6075	0.605	0.605	0.6693	0.6436	0.6552	0.6494
1.33333	0.5741	0.6005	0.5757	0.5825	0.5623	0.5686	0.5637	0.6095		1.33333	0.6779	0.6564	0.6337	0.6162	0.6313	0.6425	0.6376	0.6104		1.33333	0.5959	0.5995	0.6005	0.601	0.6627	0.6345	0.6466	0.6455
1.66667	0.5719	0.5972	0.5726	0.5803	0.5592	0.567	0.5618	0.608		1.66667	0.6718	0.6516	0.6298	0.6129	0.6276	0.6353	0.6334	0.6061		1.66667	0.5942	0.5952	0.5969	0.5955	0.6573	0.6326	0.6404	0.6425
2	0.5687	0.5961	0.5709	0.5779	0.5575	0.5651	0.5599	0.6062		2	0.6669	0.6453	0.626	0.6115	0.6241	0.6298	0.6281	0.6024		2	0.5913	0.5928	0.5938	0.5928	0.6516	0.6287	0.6362	0.6381
2.33333	0.567	0.5945	0.5693	0.5763	0.5562	0.5632	0.5592	0.6045		2.33333	0.6644	0.6407	0.6249	0.6089	0.6211	0.6273	0.6241	0.6005		2.33333	0.5903	0.5903	0.5898	0.5889	0.6471	0.6246	0.6329	0.6337
2.66667	0.5652	0.5934	0.568	0.5741	0.5552	0.5623	0.5582	0.6027		2.66667	0.6615	0.6364	0.6235	0.6062	0.6193	0.6235	0.6204	0.5984		2.66667	0.5886	0.5872	0.5878	0.5858	0.644	0.6215	0.6307	0.6287
3	0.5637	0.5919	0.566	0.5737	0.5541	0.5609	0.5569	0.6007		3	0.6605	0.6329	0.6222	0.6039	0.6164	0.62	0.6184	0.5969		3	0.5872	0.5847	0.5853	0.5829	0.6415	0.6198	0.6288	0.6252
18d PE酶活620nmA值										21d PE酶活620nmA值										24d PE酶活620nmA值
测定时刻/min	CK				U					测定时刻/min	CK				U					测定时刻/min	CK				U
	1	2	3	4	1	2	3	4			1	2	3	4	1	2	3	4			1	2	3	4	1	2	3	4
0	0.7244	0.707	0.7375	0.7006	0.6953	0.7108	0.7526	0.749		0	0.7046	0.7469	0.7601	0.6808	0.7808	0.7463	0.755	0.7043		0	0.5706	0.5967	0.5898	0.5721	0.6001	0.6267	0.5811	0.5942
0.333333	0.6873	0.6921	0.6829	0.6635	0.6765	0.6688	0.6803	0.7172		0.333333	0.6852	0.7139	0.7039	0.6713	0.7108	0.6927	0.7032	0.6791		0.333333	0.5651	0.5874	0.5834	0.5677	0.589	0.6039	0.5737	0.5696
0.666667	0.6765	0.6593	0.6671	0.6523	0.6581	0.6639	0.6693	0.709		0.666667	0.6753	0.703	0.6935	0.6586	0.6998	0.6859	0.6852	0.6688		0.666667	0.5592	0.5846	0.5779	0.5594	0.5859	0.5999	0.5675	0.5632
1	0.6605	0.6547	0.6552	0.6368	0.6506	0.6516	0.6581	0.7052		1	0.6659	0.6974	0.6865	0.6528	0.6842	0.673	0.6798	0.6588		1	0.5551	0.5825	0.5739	0.5575	0.5811	0.5969	0.5608	0.5594
1.33333	0.6539	0.6494	0.6494	0.6298	0.6464	0.6466	0.6534	0.7019		1.33333	0.6615	0.6917	0.6798	0.6494	0.6896	0.6688	0.6705	0.6552		1.33333	0.5524	0.5801	0.5696	0.5552	0.5775	0.5952	0.5579	0.5568
1.66667	0.6488	0.6443	0.6453	0.6268	0.6407	0.644	0.6504	0.6987		1.66667	0.6569	0.6873	0.6743	0.6455	0.684	0.6635	0.6669	0.6516		1.66667	0.5507	0.5754	0.5675	0.5533	0.5741	0.5917	0.5558	0.5544
2	0.6436	0.6401	0.6392	0.6241	0.6392	0.6401	0.6466	0.6962		2	0.6534	0.6821	0.6693	0.642	0.6798	0.6573	0.663	0.6483		2	0.5486	0.5721	0.5665	0.5518	0.573	0.589	0.5544	0.5533
2.33333	0.6401	0.6373	0.6368	0.6189	0.6362	0.6364	0.6453	0.694		2.33333	0.6499	0.6786	0.6659	0.6396	0.677	0.6547	0.6603	0.6455		2.33333	0.5468	0.5709	0.565	0.5496	0.5715	0.588	0.5537	0.5516
2.66667	0.6373	0.6357	0.6329	0.6151	0.6326	0.6334	0.642	0.6921		2.66667	0.6471	0.6753	0.6627	0.6373	0.673	0.6532	0.6569	0.6428		2.66667	0.5435	0.5691	0.5632	0.5456	0.5697	0.587	0.552	0.5499
3	0.6353	0.6337	0.6298	0.6136	0.6298	0.6298	0.6401	0.6896		3	0.6453	0.6722	0.6603	0.635	0.6705	0.6492	0.6547	0.6401		3	0.5404	0.5656	0.5605	0.5409	0.5687	0.5853	0.5509	0.5482
PE褪色速率(ΔABS/min）
	0h		12h		1d		2d		3d		6d		9d		12d		15d		18d		21d		24d
<>	CK	U	CK	U	CK	U	CK	U	CK	U	CK	U	CK	U	CK	U	CK	U	CK	U	CK	U	CK	U
1	0.0115	0.0107	0.0114	0.0131	0.01	0.0122	0.0148	0.0115	0.0101	0.0093	0.0108	0.0091	0.0082	0.0057	0.0192	0.0163	0.0158	0.0155	0.0176	0.0095	0.0149	0.0133	0.0083	0.0077
2	0.012	0.0069	0.0116	0.0108	0.0115	0.0112	0.0104	0.0102	0.0103	0.0077	0.0103	0.0078	0.0073	0.0078	0.0173	0.0119	0.0133	0.0181	0.0188	0.0138	0.0159	0.0163	0.0082	0.0069
3	0.0119	0.0121	0.0112	0.012	0.0124	0.0115	0.0086	0.0122	0.0125	0.0088	0.0093	0.0058	0.01	0.0066	0.0166	0.017	0.0133	0.0175	0.0181	0.0142	0.0142	0.013	0.0078	0.0078
4	0.0114	0.0095	0.0118	0.0072	0.0118	0.01	0.0138	0.0069	0.0115	0.0098	0.0093	0.0076	0.0088	0.0063	0.0187	0.017	0.0137	0.0141	0.0174	0.015	0.0121	0.0134	0.0084	0.0072
5
6
7
8
平均值	0.0117	0.0098	0.0115	0.010775	0.011425	0.011225	0.0119	0.0102	0.0111	0.0089	0.009925	0.007575	0.008575	0.0066	0.01795	0.01555	0.014025	0.0163	0.017975	0.013125	0.014275	0.014	0.008175	0.0074
差值
1	0.0002	0.0009	0.0001	0.002325	0.001425	0.000975	0.0029	0.0013	0.001	0.0004	0.000875	0.001525	0.000375	0.0009	0.00125	0.00075	0.001775	0.0008	0.000375	0.003625	0.000625	0.0007	0.000125	0.0003
2	0.0003	0.0029	0.0001	2.5e-05	7.5e-05	2.5e-05	0.0015	0	0.0008	0.0012	0.000375	0.000225	0.001275	0.0012	0.00065	0.00365	0.000725	0.0018	0.000825	0.000675	0.001625	0.0023	2.5e-05	0.0005
3	0.0002	0.0023	0.0003	0.001225	0.000975	0.000275	0.0033	0.002	0.0014	0.0001	0.000625	0.001775	0.001425	0	0.00135	0.00145	0.000725	0.0012	0.000125	0.001075	7.5e-05	0.001	0.000375	0.0004
4	0.0003	0.0003	0.0003	0.003575	0.000375	0.001225	0.0019	0.0033	0.0004	0.0009	0.000625	2.5e-05	0.000225	0.0003	0.00075	0.00145	0.000325	0.0022	0.000575	0.001875	0.002175	0.0006	0.000225	0.0002
5
6
7
8
剔除偏离值	0h		12h		1d		2d		3d		6d		9d		12d		15d		18d		21d		24d
<>	CK	U	CK	U	CK	U	CK	U	CK	U	CK	U	CK	U	CK	U	CK	U	CK	U	CK	U	CK	U
1	0.0115	0.0107	0.0114	0.0131	0.0115	0.0122	0.0148	0.0115	0.0101	0.0093	0.0103	0.0091	0.0082	0.0057	0.0192	0.0163	0.0133	0.0155	0.0176	0.0138	0.0149	0.0133	0.0083	0.0077
2	0.0119	0.0121	0.0116	0.0108	0.0124	0.0112	0.0104	0.0102	0.0103	0.0088	0.0093	0.0078	0.0073	0.0066	0.0173	0.017	0.0133	0.0181	0.0181	0.0142	0.0159	0.013	0.0082	0.0078
3	0.0114	0.0095	0.0118	0.012	0.0118	0.0115	0.0138	0.0122	0.0115	0.0098	0.0093	0.0076	0.0088	0.0063	0.0187	0.017	0.0137	0.0175	0.0174	0.015	0.0142	0.0134	0.0084	0.0072
平均值	0.0116	0.0107667	0.0116	0.0119667	0.0119	0.0116333	0.013	0.0113	0.0106333	0.0093	0.00963333	0.00816667	0.0081	0.0062	0.0184	0.0167667	0.0134333	0.0170333	0.0177	0.0143333	0.015	0.0132333	0.0083	0.00756667
标准差	0.000264575	0.00130128	0.0002	0.00115036	0.000458258	0.00051316	0.00230651	0.00101489	0.000757188	0.0005	0.00057735	0.000814453	0.000754983	0.000458258	0.000984886	0.000404145	0.00023094	0.00136137	0.000360555	0.00061101	0.0008544	0.000208167	0.0001	0.000321455
标准差百分比	2.28082	12.0862	1.72414	9.61306	3.8509	4.41112	17.7424	8.98132	7.12089	5.37634	5.99326	9.97289	9.32078	7.39125	5.35264	2.41041	1.71916	7.9924	2.03703	4.26286	5.696	1.57305	1.20482	4.2483
相当于生成半乳糖醛酸量/(μmol/min)
	0h		12h		1d		2d		3d		6d		9d		12d		15d		18d		21d		24d
<>	CK	U	CK	U	CK	U	CK	U	CK	U	CK	U	CK	U	CK	U	CK	U	CK	U	CK	U	CK	U
1	0.845135	0.786343	0.837786	0.962719	0.845135	0.896578	1.08765	0.845135	0.742249	0.683457	0.756947	0.668759	0.602618	0.418893	1.41101	1.19789	0.977417	1.13909	1.29342	1.01416	1.095	0.977417	0.609967	0.565873
2	0.874531	0.889229	0.852484	0.793692	0.911276	0.823088	0.764296	0.749598	0.756947	0.646712	0.683457	0.573222	0.536477	0.485034	1.27138	1.24933	0.977417	1.33017	1.33017	1.04356	1.16849	0.95537	0.602618	0.573222
3	0.837786	0.698155	0.867182	0.88188	0.867182	0.845135	1.01416	0.896578	0.845135	0.720202	0.683457	0.558524	0.646712	0.462987	1.37426	1.24933	1.00681	1.28608	1.27873	1.10235	1.04356	0.984766	0.617316	0.529128
样品质量/g	5
PE酶活μmol GaLA /(s·kg)
	0h		12h		1d		2d		3d		6d		9d		12d		15d		18d		21d		24d
<>	CK	U	CK	U	CK	U	CK	U	CK	U	CK	U	CK	U	CK	U	CK	U	CK	U	CK	U	CK	U
1	2.81712	2.62114	2.79262	3.20906	2.81712	2.98859	3.62551	2.81712	2.47416	2.27819	2.52316	2.2292	2.00873	1.39631	4.70336	3.99296	3.25806	3.79698	4.31141	3.38054	3.65	3.25806	2.03322	1.88624
2	2.9151	2.9641	2.84161	2.64564	3.03759	2.74363	2.54765	2.49866	2.52316	2.15571	2.27819	1.91074	1.78826	1.61678	4.23792	4.16443	3.25806	4.4339	4.4339	3.47853	3.89497	3.18457	2.00873	1.91074
3	2.79262	2.32718	2.89061	2.9396	2.89061	2.81712	3.38054	2.98859	2.81712	2.40067	2.27819	1.86175	2.15571	1.54329	4.58088	4.16443	3.35604	4.28692	4.26242	3.6745	3.47853	3.28255	2.05772	1.76376
平均值	2.84161	2.63747	2.84161	2.93143	2.9151	2.84978	3.18457	2.76812	2.60481	2.27819	2.35985	2.00056	1.98423	1.51879	4.50739	4.10727	3.29072	4.1726	4.33591	3.51119	3.6745	3.24173	2.03322	1.85358
标准差	0.0648121	0.318771	0.0489933	0.2818	0.112258	0.125707	0.565019	0.248614	0.185486	0.122483	0.141432	0.199514	0.184946	0.112258	0.241264	0.0990021	0.0565726	0.333491	0.088324	0.149677	0.2093	0.0509939	0.0244967	0.0787458
标准差百分比	2.28082	12.0862	1.72414	9.61306	3.8509	4.41112	17.7424	8.98132	7.12089	5.37634	5.99326	9.97289	9.32078	7.39125	5.35264	2.41041	1.71916	7.9924	2.03703	4.26286	5.696	1.57305	1.20482	4.2483
SPSS分析数据
1-CK
2-U
处理	0h	12h	1d	2d	3d	6d	9d	12d	15d	18d	21d	24d
1	2.81712	2.79262	2.81712	3.62551	2.47416	2.52316	2.00873	4.70336	3.25806	4.31141	3.65	2.03322
1	2.9151	2.84161	3.03759	2.54765	2.52316	2.27819	1.78826	4.23792	3.25806	4.4339	3.89497	2.00873
1	2.79262	2.89061	2.89061	3.38054	2.81712	2.27819	2.15571	4.58088	3.35604	4.26242	3.47853	2.05772
2	2.62114	3.20906	2.98859	2.81712	2.27819	2.2292	1.39631	3.99296	3.79698	3.38054	3.25806	1.88624
2	2.9641	2.64564	2.74363	2.49866	2.15571	1.91074	1.61678	4.16443	4.4339	3.47853	3.18457	1.91074
2	2.32718	2.9396	2.81712	2.98859	2.40067	1.86175	1.54329	4.16443	4.28692	3.6745	3.28255	1.76376
origin作图
时间/h	CK酶活 μmol GaLA /(s·kg)	CK标准差	U酶活 μmol GaLA /(s·kg)	U标准差
0	2.84161	0.0648121	2.63747	0.318771
12	2.84161	0.0489933	2.93143	0.2818
24	2.9151	0.112258	2.84978	0.125707
48	3.18457	0.565019	2.76812	0.248614
72	2.60481	0.185486	2.27819	0.122483
144	2.35985	0.141432	2.00056	0.199514
216	1.98423	0.184946	1.51879	0.112258
288	4.50739	0.241264	4.10727	0.0990021
360	3.29072	0.0565726	4.1726	0.333491
432	4.33591	0.088324	3.51119	0.149677
504	3.6745	0.2093	3.24173	0.0509939
576	2.03322	0.0244967	1.85358	0.0787458
