# Supplementary material for: Transcriptomic and physiological analysis reveals the possible mechanism of ultrasound inhibiting strawberry (Fragaria × ananassa Duch.) postharvest softening
Source: Front Nutr. 2022 Dec 1;9:1066043. doi: 10.3389/fnut.2022.1066043 (PMC9752004; doi:10.3389/fnut.2022.1066043)
Supplement: Supplementary file 2 [file Data_Sheet_2.xlsx]

## Sheet: PG标曲
	700μg/mL D-半乳糖醛酸 标准液（加2mL水稀释）
<>	0	1	2	3	4	5	6	7
1	0.0573	0.1191	0.3019	0.5007	0.717	0.9308	1.1476	1.3538
2	0.0571	0.1175	0.3017	0.5032	0.718	0.9422	1.1487	1.3479
3	0.0543	0.1173	0.3049	0.5063	0.7224	0.9435	1.1387	1.3467
4	0.057	0.1187	0.304	0.5117	0.725	0.9412	1.143	1.3598
5
6
平均值	0.056425	0.11815	0.303125	0.505475	0.7206	0.939425	1.1445	1.35205
差值
1	0.000875001	0.000949999	0.00122499	0.00477499	0.0036	0.00862499	0.00310004	0.00175005
2	0.000675001	0.000649998	0.001425	0.00227499	0.00260001	0.002775	0.00419998	0.00414997
3	0.002125	0.000850001	0.001775	0.000824988	0.0018	0.00407498	0.00580001	0.00535005
4	0.000574999	0.00055	0.000874996	0.00622499	0.00440001	0.00177501	0.00150001	0.00774997
5
6
剔除偏离值	700μg/mL D-半乳糖醛酸 标准液（加2mL水稀释）
<>	0	1	2	3	4	5	6	7
1	0.0573	0.1175	0.3019	0.5007	0.717	0.9422	1.1476	1.3538
2	0.0571	0.1173	0.3017	0.5032	0.718	0.9435	1.1487	1.3479
3	0.057	0.1187	0.304	0.5063	0.7224	0.9412	1.143	1.3467
平均值	0.0571333	0.117833	0.302533	0.5034	0.719133	0.9423	1.14643	1.34947
标准差	0.000152753	0.000757188	0.0012741	0.00280534	0.00287287	0.00115324	0.0030238	0.00380048
标准差百分比	0.267362	0.642592	0.421143	0.557278	0.39949	0.122385	0.263757	0.281628
平均值减去空白	700μg/mL D-半乳糖醛酸 标准液（加2mL水稀释）
<>	0	1	2	3	4	5	6	7
平均值减去空白	0	0.0607	0.2454	0.446267	0.662	0.885167	1.0893	1.29233
	700μg/mL D-半乳糖醛酸 标准液（加2mL水稀释）
	管号	反应液中D-半乳糖醛酸当量/μg	ABS
	0	0	0	0
	1	100	0.0607	100
	2	200	0.2454	200
	3	300	0.446267	300
	4	400	0.662	400
	5	500	0.885167	500
	6	600	1.0893	600
	7	700	1.29233	700

## Sheet: 2.28超声各时间点数据
540nm吸光度值	（加2ML水稀释）
对照吸光度值	0h		12h		1d		2d		3d		6d		9d		12d		15d		18d		21d		24d
<>	CK对照	U对照	CK对照	U对照	CK对照	U对照	CK对照	U对照	CK对照	U对照	CK对照	U对照	CK对照	U对照	CK对照	U对照	CK对照	U对照	CK对照	U对照	CK对照	U对照	CK对照	U对照
1	0.9812	1.0112	0.9249	0.8857	0.9794	0.9605	0.987	1.0631	1.0406	0.9196	1.0894	1.1993	1.1431	1.0022	1.0993	0.9683	0.9624	0.9662	0.9916	0.929	1.1061	1.0473	1.0157	1.0164
2	0.9872	1.0168	0.9257	0.8809	0.9639	0.9598	1.003	1.0495	1.0264	0.9187	1.0911	1.2241	1.1199	0.9808	1.0902	0.9713	0.9561	0.9542	0.9879	0.9078	1.0935	1.0466	1.0091	1.03
3	0.9844	1.0284	0.9597	0.9172	0.9663	0.9644	0.9846	1.1073	1.0895	0.9126	1.1036	1.2107	1.1328	1.021	1.1441	0.9979	1.0015	0.9909	1.0612	0.9799	1.1615	1.1574	0.8533	1.0036
4	0.9887	1.0274	0.9433	0.9216	0.9924	0.999	0.9696	1.1	1.0817	0.9225	1.0948	1.1973	1.1401	1.0175	1.1303	1.0043	1.0158	0.9951	1.0522	0.9857	1.1804	1.1405	0.8617	0.9739
5
平均值	0.985375	1.02095	0.9384	0.90135	0.9755	0.970925	0.98605	1.07998	1.05955	0.91835	1.09473	1.20785	1.13398	1.00538	1.11597	0.98545	0.98395	0.9766	1.02322	0.9506	1.13537	1.09795	0.93495	1.00597
（对照）差值
1	0.00417501	0.00975004	0.0135	0.01565	0.00389998	0.010425	0.000949979	0.016875	0.01895	0.00125001	0.00532495	0.00854996	0.00912501	0.00317501	0.016675	0.01715	0.02155	0.0104	0.031625	0.0216	0.029275	0.05065	0.08075	0.010425
2	0.00182503	0.00414994	0.0127	0.02045	0.0116	0.011125	0.01695	0.030475	0.03315	0.000349984	0.00362502	0.01625	0.014075	0.024575	0.025775	0.01415	0.02785	0.0224	0.035325	0.0428	0.041875	0.05135	0.07415	0.024025
3	0.000975013	0.00744995	0.0213	0.01585	0.00919999	0.00652501	0.00145	0.027325	0.02995	0.00575002	0.00887501	0.00285003	0.001175	0.015625	0.028125	0.01245	0.01755	0.0143	0.037975	0.0293	0.026125	0.05945	0.08165	0.00237499
4	0.00332499	0.00645003	0.00490001	0.02025	0.0169	0.028075	0.01645	0.020025	0.02215	0.00415002	7.4966e-05	0.0105501	0.00612502	0.012125	0.0143251	0.01885	0.03185	0.0185	0.028975	0.0351	0.045025	0.04255	0.07325	0.032075
5
剔除（对照）偏离值	0h		12h		1d		2d		3d		6d		9d		12d		15d		18d		21d		24d
	CK对照	U对照	CK对照	U对照	CK对照	U对照	CK对照	U对照	CK对照	U对照	CK对照	U对照	CK对照	U对照	CK对照	U对照	CK对照	U对照	CK对照	U对照	CK对照	U对照	CK对照	U对照
1	0.9872	1.0168	0.9249	0.8857	0.9794	0.9605	0.987	1.0631	1.0406	0.9196	1.0911	1.1993	1.1431	1.0022	1.0993	0.9683	0.9624	0.9662	0.9916	0.929	1.0561	1.0473	1.0157	1.0164
2	0.9844	1.0284	0.9257	0.9172	0.9639	0.9598	0.9846	1.1073	1.0895	0.9187	1.1036	1.2107	1.1328	1.021	1.0902	0.9713	0.9561	0.9909	0.9879	0.9799	1.0515	1.0466	1.0091	1.03
3	0.9887	1.0274	0.9433	0.9216	0.9663	0.9644	0.9696	1.1	1.0817	0.9225	1.0948	1.1973	1.1401	1.0175	1.1303	0.9979	1.0015	0.9951	1.0522	0.9857	1.0804	1.1405	0.8617	1.0036
对照平均值	0.986767	1.0242	0.9313	0.908167	0.969867	0.961567	0.9804	1.09013	1.0706	0.920267	1.0965	1.20243	1.13867	1.01357	1.1066	0.979167	0.973333	0.984067	1.01057	0.964867	1.06267	1.07813	0.962167	1.01667
对照标准差	0.00218251	0.00642802	0.0104	0.0195807	0.00834284	0.00247857	0.00942973	0.0236944	0.0262719	0.0019858	0.00642108	0.00722867	0.00529749	0.00999818	0.0210231	0.0162927	0.0245956	0.0156148	0.0361029	0.0311965	0.0155288	0.0540122	0.0870692	0.013202
对照标准差百分比	0.221178	0.627614	1.11672	2.15607	0.860204	0.257764	0.961824	2.17353	2.45394	0.215785	0.585597	0.60117	0.465237	0.986435	1.89979	1.66394	2.52695	1.58677	3.57254	3.23325	1.46131	5.00979	9.04929	1.29856
样品吸光度值	0h		12h		1d		2d		3d		6d		9d		12d		15d		18d		21d		24d
	CK	U	CK	U	CK	U	CK	U	CK	U	CK	U	CK	U	CK	U	CK	U	CK	U	CK	U	CK	U
1	1.0247	1.1178	1.0226	1.006	1.0874	1.151	1.1521	1.2133	1.2201	1.0324	1.1101	1.2846	1.164	1.0604	1.2251	1.038	1.0086	1.0364	1.1073	1.0266	1.1521	1.1273	1.1224	1.0513
2	1.093	1.1071	0.9734	0.9845	1.082	1.1069	1.1282	1.1588	1.1745	0.9531	1.0791	1.2499	1.1314	1.0318	1.1409	1.0198	0.9872	1.0569	1.0693	1.0016	1.1566	1.1407	1.0229	1.0101
3	1.0633	1.0996	0.9681	0.9366	1.1042	1.0648	1.1296	1.158	1.1295	0.945	1.1188	1.3132	1.17	1.0846	1.2029	1.0422	1.0465	1.0754	1.1047	0.9948	1.1413	1.1655	1.0332	1.0321
4	1.0656	1.0702	0.9705	0.9474	1.1045	1.0704	1.0715	1.2125	1.0952	0.9622	1.1615	1.2315	1.1793	1.0677	1.2308	1.0273	1.0185	1.0946	1.0946	1.0626	1.1812	1.1074	1.0825	1.0503
5
	0h		12h		1d		2d		3d		6d		9d		12d		15d		18d		21d		24d
样品-对照	CK	U	CK	U	CK	U	CK	U	CK	U	CK	U	CK	U	CK	U	CK	U	CK	U	CK	U	CK	U
1	0.0379334	0.0936	0.0913001	0.0978334	0.117533	0.189433	0.1717	0.123167	0.1495	0.112133	0.0136	0.0821667	0.0253333	0.0468333	0.1185	0.0588333	0.0352667	0.0523333	0.0967334	0.0617333	0.0894333	0.0491667	0.160233	0.0346334
2	0.106233	0.0829	0.0421	0.0763333	0.112133	0.145333	0.1478	0.0686667	0.1039	0.0328334	-0.0174	0.0474666	-0.0072667	0.0182333	0.0343	0.0406333	0.0138667	0.0728334	0.0587334	0.0367333	0.0939333	0.0625667	0.0607333	-0.00656664
3	0.0765334	0.0754	0.0368	0.0284334	0.134333	0.103233	0.1492	0.0678666	0.0589001	0.0247333	0.0223001	0.110767	0.0313333	0.0710333	0.0963	0.0630333	0.0731666	0.0913333	0.0941333	0.0299333	0.0786333	0.0873667	0.0710334	0.0154333
4	0.0788334	0.046	0.0392	0.0392333	0.134633	0.108833	0.0910999	0.122367	0.0246	0.0419333	0.065	0.0290667	0.0406333	0.0541333	0.1242	0.0481333	0.0451666	0.110533	0.0840333	0.0977333	0.118533	0.0292667	0.120333	0.0336334
5
6
平均值	0.0748834	0.074475	0.05235	0.0604583	0.124658	0.136708	0.13995	0.0955166	0.084225	0.0529083	0.020875	0.0673667	0.0225083	0.0475583	0.093325	0.0526583	0.0418667	0.0817583	0.0834084	0.0565333	0.0951333	0.0570917	0.103083	0.0192834
差值
1	0.03695	0.019125	0.03895	0.037375	0.00712505	0.052725	0.03175	0.02765	0.065275	0.059225	0.00727499	0.0148	0.00282505	0.000725001	0.025175	0.00617501	0.00659999	0.029425	0.013325	0.0052	0.00570002	0.00792502	0.05715	0.01535
2	0.03135	0.00842497	0.01025	0.015875	0.012525	0.00862497	0.00785005	0.02685	0.019675	0.020075	0.038275	0.0199	0.029775	0.029325	0.059025	0.012025	0.028	0.00892496	0.024675	0.0198	0.00119999	0.00547499	0.04235	0.02585
3	0.00164998	0.000925012	0.01555	0.032025	0.009675	0.033475	0.00925004	0.02765	0.025325	0.028175	0.00142503	0.0434	0.00882497	0.023475	0.00297502	0.010375	0.0313	0.00957501	0.010725	0.0266	0.0165	0.030275	0.03205	0.00385004
4	0.00395	0.028475	0.01315	0.021225	0.00997505	0.027875	0.0488501	0.02685	0.0596251	0.010975	0.044125	0.0383	0.018125	0.00657502	0.030875	0.00452498	0.00329998	0.028775	0.000624955	0.0412	0.0234	0.027825	0.01725	0.01435
5
6
7
8
剔除偏离（样品-对照）值	0h		12h		1d		2d		3d		6d		9d		12d		15d		18d		21d		24d
<>	CK	U	CK	U	CK	U	CK	U	CK	U	CK	U	CK	U	CK	U	CK	U	CK	U	CK	U	CK	U
1	0.106233	0.0936	0.0421	0.0763333	0.117533	0.145333	0.1717	0.123167	0.1039	0.0328334	0.0136	0.0821667	0.0253333	0.0468333	0.1185	0.0588333	0.0352667	0.0728334	0.0967334	0.0617333	0.0894333	0.0491667	0.0607333	0.0346334
2	0.0765334	0.0829	0.0368	0.0284334	0.134333	0.103233	0.1478	0.0686667	0.0589001	0.0247333	0.0223001	0.0474666	0.0313333	0.0710333	0.0963	0.0630333	0.0138667	0.0913333	0.0941333	0.0367333	0.0939333	0.0625667	0.0710334	0.0154333
3	0.0788334	0.0754	0.0392	0.0392333	0.134633	0.108833	0.1492	0.122367	0.0246	0.0419333	0.065	0.0290667	0.0406333	0.0541333	0.1242	0.0481333	0.0451666	0.110533	0.0840333	0.0299333	0.0786333	0.0292667	0.120333	0.0336334
平均值	0.0872	0.0839667	0.0393667	0.048	0.128833	0.119133	0.156233	0.104733	0.0624667	0.0331667	0.0336334	0.0529	0.0324333	0.0573333	0.113	0.0566667	0.0314333	0.0915667	0.0916333	0.0428	0.0873333	0.047	0.0840334	0.0279
标准差	0.0165234	0.00914676	0.00265392	0.0251245	0.00978728	0.022862	0.0134128	0.0312372	0.0397702	0.00860484	0.0275104	0.0269637	0.00770905	0.0124133	0.0147408	0.00768265	0.0159982	0.0188511	0.00670898	0.0167456	0.00786322	0.0167554	0.0318557	0.0108081
标准差百分比	18.9489	10.8933	6.74154	52.3428	7.59685	19.1902	8.58508	29.8255	63.6662	25.9442	81.7949	50.9712	23.7689	21.6511	13.0449	13.5576	50.8957	20.5872	7.32155	39.1251	9.00369	35.6497	37.9085	38.7385
反应液中D-半乳糖醛酸当量/(μg)
	0h		12h		1d		2d		3d		6d		9d		12d		15d		18d		21d		24d
<>	CK	U	CK	U	CK	U	CK	U	CK	U	CK	U	CK	U	CK	U	CK	U	CK	U	CK	U	CK	U
1	129.6	123.527	98.7709	115.227	135.032	148.396	161.071	137.74	128.479	94.3163	85.0707	118.031	90.711	101.046	135.497	106.815	95.486	113.545	125.034	108.209	121.524	102.168	107.728	95.1816
2	115.323	118.384	96.2231	92.2012	143.108	128.158	149.582	111.542	106.847	90.4226	89.2529	101.351	93.5952	112.679	124.825	108.834	85.1989	122.438	123.784	96.1911	123.688	108.609	112.679	85.9519
3	116.429	114.779	97.3768	97.3928	143.253	130.85	150.255	137.356	90.3585	98.6908	109.779	92.5056	98.0658	104.555	138.237	101.671	100.245	131.667	118.929	92.9222	116.333	92.6018	136.378	94.7009
样品提取液总体积/mL	10
反应所取样品提取液体积/mL	0.25
酶促反应时间/h	1
样品质量/g	10
酶活μg/（h·g)	0h		12h		1d		2d		3d		6d		9d		12d		15d		18d		21d		24d
<>	CK	U	CK	U	CK	U	CK	U	CK	U	CK	U	CK	U	CK	U	CK	U	CK	U	CK	U	CK	U
1	518.402	494.11	395.084	460.909	540.13	593.585	644.284	550.962	513.915	377.265	340.283	472.125	362.844	404.185	541.989	427.259	381.944	454.179	500.135	432.835	486.098	408.672	430.913	380.726
2	461.293	473.535	384.893	368.805	572.434	512.633	598.328	446.167	427.387	361.69	357.011	405.403	374.381	450.718	499.302	435.335	340.795	489.751	495.135	384.764	494.751	434.438	450.718	343.808
3	465.716	459.114	389.507	389.571	573.01	523.401	601.02	549.423	361.434	394.763	439.117	370.023	392.263	418.222	552.949	406.685	400.98	526.67	475.715	371.689	465.331	370.407	545.514	378.804
平均值	481.804	475.586	389.828	406.428	561.858	543.206	614.544	515.517	434.245	377.906	378.804	415.85	376.496	424.375	531.413	423.093	374.573	490.2	490.328	396.43	482.06	404.506	475.715	367.779
标准差	31.7719	17.5878	5.10307	48.3105	18.8194	43.9599	25.7906	60.0641	76.4716	16.5457	52.8981	51.847	14.8233	23.8687	28.3441	14.7725	30.762	36.2476	12.9003	32.199	15.1197	32.2179	61.2535	20.7822
标准差百分比	6.59437	3.69812	1.30906	11.8866	3.34949	8.09267	4.1967	11.6512	17.6102	4.37826	13.9645	12.4677	3.93716	5.62445	5.33372	3.49155	8.21254	7.39444	2.63095	8.12226	3.13648	7.96477	12.8761	5.65072
SPSS分析数据
1-CK
2-U
处理	0h	12h	1d	2d	3d	6d	9d	12d	15d	18d	21d	24d
1	518.402	395.084	540.13	644.284	513.915	340.283	362.844	541.989	381.944	500.135	486.098	430.913
1	461.293	384.893	572.434	598.328	427.387	357.011	374.381	499.302	340.795	495.135	494.751	450.718
1	465.716	389.507	573.01	601.02	361.434	439.117	392.263	552.949	400.98	475.715	465.331	545.514
2	494.11	460.909	593.585	550.962	377.265	472.125	404.185	427.259	454.179	432.835	408.672	380.726
2	473.535	368.805	512.633	446.167	361.69	405.403	450.718	435.335	489.751	384.764	434.438	343.808
2	459.114	389.571	523.401	549.423	394.763	370.023	418.222	406.685	526.67	371.689	370.407	378.804
origin作图
时间/h	CK酶活μg/（h·g)	CK标准差	U酶活μg/（h·g)	U标准差
0	481.804	31.7719	475.586	17.5878
12	389.828	5.10307	406.428	48.3105
24	561.858	18.8194	543.206	43.9599
48	614.544	25.7906	515.517	60.0641
72	434.245	76.4716	377.906	16.5457
144	378.804	52.8981	415.85	51.847
216	376.496	14.8233	424.375	23.8687
288	531.413	28.3441	423.093	14.7725
360	374.573	30.762	490.2	36.2476
432	490.328	12.9003	396.43	32.199
504	482.06	15.1197	404.506	32.2179
576	475.715	61.2535	367.779	20.7822

## Sheet: 1.14超声各时间点数据 
540nm吸光度值
对照吸光度值	0h		12h		1d		2d		3d		6d		9d		12d		15d（加4ML水稀释）		18d
<>	CK对照	U对照	CK对照	U对照	CK对照	U对照	CK对照	U对照	CK对照	U对照	CK对照	U对照	CK对照	U对照	CK对照	U对照	CK对照	U对照	CK对照	U对照
1	0.3565	0.4767	0.3336	0.3553	0.4101	0.4168	0.2863	0.39	0.367	0.3407	0.4879	0.4379	0.3623	0.4252	0.541	0.4258	0.6674	0.8562	0.683	0.5566
2	0.3617	0.4757	0.3327	0.3534	0.4076	0.4166	0.2854	0.3891	0.3712	0.3396	0.4828	0.4307	0.3725	0.4218	0.532	0.4465	0.6626	0.8427	0.6718	0.5535
3	0.3347	0.4778	0.3324	0.3539	0.4011	0.4107	0.2854	0.3877	0.3671	0.3387	0.4837	0.4325	0.3691	0.4452	0.5379	0.4488	0.6695	0.6625	0.6961	0.5585
4	0.3301	0.481	0.33	0.3569	0.4018	0.4176	0.2867	0.3913	0.3677	0.3374	0.4779	0.4369	0.3718	0.4393	0.5379	0.441	0.6562	0.6718	0.6874	0.5599
5
平均值	0.34575	0.4778	0.332175	0.354875	0.40515	0.415425	0.28595	0.389525	0.36825	0.3391	0.483075	0.4345	0.368925	0.432875	0.5372	0.440525	0.663925	0.7583	0.684575	0.557125
（对照）差值
1	0.01075	0.0011	0.00142501	0.000425011	0.00495001	0.001375	0.000349998	0.000474997	0.00124999	0.0016	0.00482499	0.00340001	0.006625	0.00767501	0.00380002	0.014725	0.00347501	0.0979	0.00157498	0.000525013
2	0.01595	0.00210001	0.000525005	0.00147501	0.00244998	0.00117499	0.000550002	0.000425003	0.00294999	0.000500001	0.000274993	0.0038	0.003575	0.011075	0.00519998	0.005975	0.00132501	0.0844	0.012775	0.00362499
3	0.01105	7.45058e-09	0.000224985	0.000975013	0.00404999	0.004725	0.000550002	0.001825	0.00115	0.000399999	0.000625007	0.002	0.000174999	0.012325	0.000699982	0.00827499	0.005575	0.0958	0.011525	0.001375
4	0.01565	0.0032	0.002175	0.00202501	0.00335	0.00217501	0.000750005	0.001775	0.000549994	0.00170001	0.005175	0.00239999	0.002875	0.00642501	0.000699982	0.000475012	0.007725	0.0865	0.00282498	0.002775
5
剔除（对照）偏离值	0h		12h		1d		2d		3d		6d		9d		12d		15d		18d
	CK对照	U对照	CK对照	U对照	CK对照	U对照	CK对照	U对照	CK对照	U对照	CK对照	U对照	CK对照	U对照	CK对照	U对照	CK对照	U对照	CK对照	U对照
1	0.3565	0.4767	0.3336	0.3553	0.4076	0.4168	0.2863	0.39	0.367	0.3407	0.4879	0.4379	0.3725	0.4252	0.541	0.4465	0.6674	0.8427	0.683	0.5566
2	0.3347	0.4757	0.3327	0.3534	0.4011	0.4166	0.2854	0.3891	0.3671	0.3396	0.4828	0.4325	0.3691	0.4218	0.5379	0.4488	0.6626	0.6625	0.6961	0.5585
3	0.3301	0.4778	0.3324	0.3539	0.4018	0.4176	0.2854	0.3877	0.3677	0.3387	0.4837	0.4369	0.3718	0.4393	0.5379	0.441	0.6695	0.6718	0.6874	0.5599
对照平均值	0.340433	0.476733	0.3329	0.3542	0.4035	0.417	0.2857	0.388933	0.367267	0.339667	0.4848	0.435767	0.371133	0.428767	0.538933	0.445433	0.6665	0.725667	0.688833	0.558333
样品吸光度值	0h		12h		1d		2d		3d		6d		9d		12d		15d		18d
	CK	U	CK	U	CK	U	CK	U	CK	U	CK	U	CK	U	CK	U	CK	U	CK	U
1	0.4907	0.5645	0.4067	0.4633	0.5128	0.5284	0.3532	0.4598	0.4848	0.4097	0.5056	0.4534	0.4223	0.4656	0.6154	0.5213	0.879	0.9119	0.8116	0.6538
2	0.4871	0.5607	0.3892	0.474	0.4898	0.5427	0.3535	0.4605	0.4804	0.4092	0.4941	0.466	0.3898	0.4526	0.61	0.537	0.7922	0.9225	0.7997	0.615
3	0.43	0.5488	0.3956	0.4802	0.4861	0.5127	0.3576	0.459	0.4807	0.406	0.5522	0.4922	0.4241	0.4559	0.586	0.4924	0.8398	0.8884	0.8103	0.6119
4	0.4686	0.5673	0.39	0.4706	0.4949	0.4994	0.3583	0.4606	0.4845	0.409	0.526	0.4866	0.4189	0.4725	0.6176	0.5294	0.8201	0.899	0.8291	0.6576
5
	0h		12h		1d		2d		3d		6d		9d		12d		15d		18d
样品-对照	CK	U	CK	U	CK	U	CK	U	CK	U	CK	U	CK	U	CK	U	CK	U	CK	U
1	0.150267	0.0877666	0.0738	0.1091	0.1093	0.1114	0.0675	0.0708667	0.117533	0.0700333	0.0208	0.0176333	0.0511667	0.0368334	0.0764667	0.0758667	0.2125	0.186233	0.122767	0.0954667
2	0.146667	0.0839667	0.0563	0.1198	0.0863	0.1257	0.0678	0.0715667	0.113133	0.0695333	0.0093	0.0302333	0.0186667	0.0238333	0.0710667	0.0915667	0.1257	0.196833	0.110867	0.0566667
3	0.0895667	0.0720667	0.0627	0.126	0.0826	0.0957	0.0719	0.0700667	0.113433	0.0663333	0.0674	0.0564333	0.0529667	0.0271334	0.0470667	0.0469667	0.1733	0.162733	0.121467	0.0535667
4	0.128167	0.0905667	0.0571	0.1164	0.0914	0.0824	0.0726	0.0716667	0.117233	0.0693333	0.0412	0.0508333	0.0477667	0.0437333	0.0786667	0.0839667	0.1536	0.173333	0.140267	0.0992667
5
6
平均值	0.128667	0.0835917	0.062475	0.117825	0.0924	0.1038	0.06995	0.0710417	0.115333	0.0688083	0.034675	0.0387833	0.0426417	0.0328833	0.0683167	0.0745917	0.166275	0.179783	0.123842	0.0762417
差值
1	0.0216	0.00417498	0.011325	0.00872501	0.0169	0.0076	0.00245001	0.000174992	0.00220001	0.001225	0.013875	0.02115	0.008525	0.00395001	0.00815	0.00127502	0.046225	0.00644998	0.00107498	0.019225
2	0.018	0.000375003	0.00617499	0.00197501	0.00609998	0.0219	0.00214999	0.000525005	0.0022	0.000725009	0.025375	0.00855	0.023975	0.00905	0.00274999	0.016975	0.040575	0.01705	0.012975	0.019575
3	0.0391	0.011525	0.000225	0.00817499	0.0098	0.00809998	0.00195	0.000975005	0.00190001	0.00247502	0.032725	0.01765	0.010325	0.00574999	0.02125	0.027625	0.00702499	0.01705	0.00237502	0.022675
4	0.000500001	0.00697502	0.00537501	0.00142499	0.001	0.0214	0.00265	0.000624992	0.00189999	0.000525005	0.00652502	0.01205	0.005125	0.01085	0.01035	0.00937499	0.012675	0.00645001	0.016425	0.023025
5
6
7
8
剔除偏离（样品-对照）值	0h		12h		1d		2d		3d		6d		9d		12d		15d		18d
<>	CK	U	CK	U	CK	U	CK	U	CK	U	CK	U	CK	U	CK	U	CK	U	CK	U
1	0.150267	0.0877666	0.0563	0.1198	0.0863	0.1114	0.0675	0.0708667	0.117533	0.0700333	0.0208	0.0302333	0.0511667	0.0368334	0.0764667	0.0758667	0.1257	0.186233	0.122767	0.0954667
2	0.146667	0.0839667	0.0627	0.126	0.0826	0.0957	0.0678	0.0715667	0.113433	0.0695333	0.0093	0.0564333	0.0529667	0.0271334	0.0710667	0.0915667	0.1733	0.196833	0.110867	0.0566667
3	0.128167	0.0905667	0.0571	0.1164	0.0914	0.0824	0.0719	0.0716667	0.117233	0.0693333	0.0412	0.0508333	0.0477667	0.0437333	0.0786667	0.0839667	0.1536	0.173333	0.121467	0.0535667
平均值	0.1417	0.0874333	0.0587	0.120733	0.0867667	0.0965	0.0690667	0.0713667	0.116067	0.0696333	0.0237667	0.0458333	0.0506333	0.0359	0.0754	0.0838	0.150867	0.185467	0.118367	0.0685667
标准差	0.0118576	0.00331261	0.00348712	0.00486757	0.00441852	0.0145165	0.00245832	0.000435884	0.00228547	0.000360553	0.0161556	0.0137971	0.00264071	0.00833926	0.00391067	0.00785132	0.0239174	0.0117688	0.00652763	0.0233476
标准差百分比	8.36812	3.78873	5.94057	4.03167	5.09242	15.0431	3.55935	0.610766	1.9691	0.517788	67.9759	30.1028	5.21535	23.2291	5.18657	9.36911	15.8533	6.34548	5.51475	34.0509
反应液中D-半乳糖醛酸当量/(mg)
	0h		12h		1d		2d		3d		6d		9d		12d		15d		18d
<>	CK	U	CK	U	CK	U	CK	U	CK	U	CK	U	CK	U	CK	U	CK	U	CK	U
1	0.220118	0.128024	0.081658	0.175225	0.125863	0.162848	0.0981612	0.103122	0.171885	0.101894	0.0293488	0.0432488	0.0740941	0.0529739	0.111374	0.11049	0.180035	0.229508	0.177637	0.155325
2	0.214813	0.122425	0.0910884	0.184361	0.120411	0.139714	0.0986033	0.104154	0.165844	0.101157	0.0124036	0.0818545	0.0767464	0.038681	0.103417	0.133623	0.218938	0.238172	0.167911	0.123614
3	0.187554	0.13215	0.0828368	0.170215	0.133378	0.120116	0.104645	0.104301	0.171443	0.100863	0.0594082	0.0736029	0.0690842	0.0631411	0.114615	0.122425	0.202837	0.218965	0.176575	0.12108
样品提取液总体积/mL	10
反应所取样品提取液体积/mL	0.25
酶促反应时间/h	1
样品质量/g	10
酶活μg/（h·g)	0h		12h		1d		2d		3d		6d		9d		12d		15d		18d
<>	CK	U	CK	U	CK	U	CK	U	CK	U	CK	U	CK	U	CK	U	CK	U	CK	U
1	880.472	512.097	326.632	700.901	503.452	651.392	392.645	412.488	687.541	407.577	117.395	172.995	296.376	211.896	445.495	441.958	720.139	918.034	710.549	621.3
2	859.253	489.7	364.354	737.444	481.644	558.856	394.413	416.614	663.376	404.63	49.6142	327.418	306.986	154.724	413.667	534.494	875.752	952.688	671.645	494.455
3	750.214	528.6	331.347	680.862	533.512	480.466	418.579	417.203	685.773	403.451	237.633	294.412	276.337	252.564	458.462	489.699	811.349	875.861	706.299	484.32
平均值	829.98	510.132	340.778	706.402	506.203	563.571	401.879	415.435	678.897	405.219	134.881	264.942	293.233	206.395	439.208	488.717	802.413	915.528	696.164	533.358
标准差	69.8889	19.5245	20.5531	28.6895	26.0428	85.5605	14.4894	2.5691	13.4706	2.1251	95.2212	81.3201	15.5643	49.1516	23.0495	46.2757	78.1908	38.4744	21.3401	76.328
标准差百分比	8.42055	3.82735	6.03122	4.06135	5.14473	15.1819	3.6054	0.618411	1.98418	0.524432	70.5966	30.6936	5.30784	23.8144	5.24797	9.4688	9.74445	4.20243	3.06539	14.3108
SPSS分析数据
1-CK
2-U
处理	0h	12h	1d	2d	3d	6d	9d	12d	15d	18d
1	880.472	326.632	503.452	392.645	687.541	117.395	296.376	445.495	720.139	710.549
1	859.253	364.354	481.644	394.413	663.376	49.6142	306.986	413.667	875.752	671.645
1	750.214	331.347	533.512	418.579	685.773	237.633	276.337	458.462	811.349	706.299
2	512.097	700.901	651.392	412.488	407.577	172.995	211.896	441.958	918.034	621.3
2	489.7	737.444	558.856	416.614	404.63	327.418	154.724	534.494	952.688	494.455
2	528.6	680.862	480.466	417.203	403.451	294.412	252.564	489.699	875.861	484.32
origin作图
时间/h	CK酶活μg/（h·g)	CK标准差	U酶活μg/（h·g)	U标准差
0	829.98	69.8889	510.132	19.5245
12	340.778	20.5531	706.402	28.6895
24	506.203	26.0428	563.571	85.5605
48	401.879	14.4894	415.435	2.5691
72	678.897	13.4706	405.219	2.1251
144	134.881	95.2212	264.942	81.3201
216	293.233	15.5643	206.395	49.1516
288	439.208	23.0495	488.717	46.2757
360	802.413	78.1908	915.528	38.4744
432	696.164	21.3401	533.358	76.328

## Sheet: 1.1超声各时间点数据
540nm吸光度值
	0h				12h				1d					2d					3d					6d					9d					12d
<>	CK	CK对照	U	U对照	CK	CK对照	U	U对照	CK	CK对照	U	U对照	空白1	CK	CK对照	U	U对照	空白	CK	CK对照	U	U对照	空白	CK	CK对照	U	U对照	空白3	CK	CK对照	U	U对照	空白4	CK	CK对照	U	U对照	空白5
1	0.4593	0.3734	0.4376	0.3549	0.5547	0.3903	0.6295	0.5028
2	0.4609	0.3773	0.4427	0.3581	0.5561	0.3866	0.6468	0.5044
3	0.463	0.3822	0.4469	0.358	0.553	0.3851	0.6317	0.5053
4	0.4685	0.3835	0.4466	0.3621	0.56	0.3971	0.6322	0.5032
5
6
7
8
	0h		12h		1d			2d		3d			6d			9d			12d
样品-对照	CK	U	CK	U	CK	U	CK	U	U	CK	U	空白1	CK	U	空白	CK	U	空白	CK	U	空白3
1	0.0859	0.0827	0.1644	0.1267
2	0.0836	0.0846	0.1695	0.1424
3	0.0808	0.0889	0.1679	0.1264
4	0.085	0.0845	0.1629	0.129
5
6
7
8
平均值	0.083825	0.085175	0.166175	0.131125	#DIV/0!	#DIV/0!	#DIV/0!	#DIV/0!	#DIV/0!	#DIV/0!	#DIV/0!	#DIV/0!	#DIV/0!	#DIV/0!	#DIV/0!	#DIV/0!	#DIV/0!	#DIV/0!	#DIV/0!	#DIV/0!	#DIV/0!
差值
1	0.00207501	0.00247501	0.00177499	0.004425	#DIV/0!	#DIV/0!	#DIV/0!	#DIV/0!	#DIV/0!	#DIV/0!	#DIV/0!	#DIV/0!	#DIV/0!	#DIV/0!	#DIV/0!	#DIV/0!	#DIV/0!	#DIV/0!	#DIV/0!	#DIV/0!	#DIV/0!
2	0.000224985	0.000574991	0.00332502	0.011275	#DIV/0!	#DIV/0!	#DIV/0!	#DIV/0!	#DIV/0!	#DIV/0!	#DIV/0!	#DIV/0!	#DIV/0!	#DIV/0!	#DIV/0!	#DIV/0!	#DIV/0!	#DIV/0!	#DIV/0!	#DIV/0!	#DIV/0!
3	0.003025	0.00372501	0.00172497	0.00472499	#DIV/0!	#DIV/0!	#DIV/0!	#DIV/0!	#DIV/0!	#DIV/0!	#DIV/0!	#DIV/0!	#DIV/0!	#DIV/0!	#DIV/0!	#DIV/0!	#DIV/0!	#DIV/0!	#DIV/0!	#DIV/0!	#DIV/0!
4	0.00117498	0.000675008	0.003275	0.00212498	#DIV/0!	#DIV/0!	#DIV/0!	#DIV/0!	#DIV/0!	#DIV/0!	#DIV/0!	#DIV/0!	#DIV/0!	#DIV/0!	#DIV/0!	#DIV/0!	#DIV/0!	#DIV/0!	#DIV/0!	#DIV/0!	#DIV/0!
5
6
7
8
剔除偏离（样品-对照）值	0h		12h		1d		2d		3d		6d		9d		12d
<>	CK	U	CK	U	CK	U	CK	U	CK	U	CK	U	CK	U	CK	U
1	0.0859	0.0827	0.1644	0.1267
2	0.0836	0.0846	0.1679	0.1264
3	0.085	0.0845	0.1629	0.129
平均值	0.0848333	0.0839333	0.165067	0.127367	#DIV/0!	#DIV/0!	#DIV/0!	#DIV/0!	#DIV/0!	#DIV/0!	#DIV/0!	#DIV/0!	#DIV/0!	#DIV/0!	#DIV/0!	#DIV/0!
标准差	0.00115902	0.00106927	0.00256578	0.00142245	#DIV/0!	#DIV/0!	#DIV/0!	#DIV/0!	#DIV/0!	#DIV/0!	#DIV/0!	#DIV/0!	#DIV/0!	#DIV/0!	#DIV/0!	#DIV/0!
标准差百分比	1.36623	1.27396	1.55439	1.11681	#DIV/0!	#DIV/0!	#DIV/0!	#DIV/0!	#DIV/0!	#DIV/0!	#DIV/0!	#DIV/0!	#DIV/0!	#DIV/0!	#DIV/0!	#DIV/0!
反应液中D-半乳糖醛酸当量/(mg)
	0h		12h		1d		2d		3d		6d		9d		12d
<>	CK	U	CK	U	CK	U	CK	U	CK	U	CK	U	CK	U	CK	U
1	0.125274	0.120558	0.240943	0.185392	-0.0013	-0.0013	-0.0013	-0.0013	-0.0013	-0.0013	-0.0013	-0.0013	-0.0013	-0.0013	-0.0013	-0.0013
2	0.121885	0.123358	0.246101	0.18495	-0.0013	-0.0013	-0.0013	-0.0013	-0.0013	-0.0013	-0.0013	-0.0013	-0.0013	-0.0013	-0.0013	-0.0013
3	0.123947	0.123211	0.238733	0.188782	-0.0013	-0.0013	-0.0013	-0.0013	-0.0013	-0.0013	-0.0013	-0.0013	-0.0013	-0.0013	-0.0013	-0.0013
样品提取液总体积/mL	10
反应所取样品提取液体积/mL	0.25
酶促反应时间/h	1
样品质量/g	10
酶活μg/（h·g)	0h		12h		1d		2d		3d		6d		9d		12d
<>	CK	U	CK	U	CK	U	CK	U	CK	U	CK	U	CK	U	CK	U
1	501.095	482.234	963.774	741.57	-5.2	-5.2	-5.2	-5.2	-5.2	-5.2	-5.2	-5.2	-5.2	-5.2	-5.2	-5.2
2	487.538	493.432	984.402	739.802	-5.2	-5.2	-5.2	-5.2	-5.2	-5.2	-5.2	-5.2	-5.2	-5.2	-5.2	-5.2
3	495.79	492.843	954.933	755.126	-5.2	-5.2	-5.2	-5.2	-5.2	-5.2	-5.2	-5.2	-5.2	-5.2	-5.2	-5.2
平均值	494.808	489.503	967.703	745.499	-5.2	-5.2	-5.2	-5.2	-5.2	-5.2	-5.2	-5.2	-5.2	-5.2	-5.2	-5.2
标准差	6.83125	6.3023	15.1227	8.38392	0	0	0	0	0	0	0	0	0	0	0	0
标准差百分比	1.38059	1.28749	1.56274	1.1246	0	0	0	0	0	0	0	0	0	0	0	0
SPSS分析数据
1-CK
2-U
处理	0h	12h	1d	2d	3d	6d	9d	12d
1	501.095	963.774
1	487.538	984.402
1	495.79	954.933
2	482.234	741.57
2	493.432	739.802
2	492.843	755.126
origin作图
时间/h	CK酶活μg/（h·g)	CK标准差	U酶活μg/（h·g)	U标准差
0	494.808	6.83125	489.503	6.3023
12	967.703	15.1227	745.499	8.38392
24
48
72
144
216
288
