# Supplementary material for: Transcriptomic and physiological analysis reveals the possible mechanism of ultrasound inhibiting strawberry (Fragaria × ananassa Duch.) postharvest softening
Source: Front Nutr. 2022 Dec 1;9:1066043. doi: 10.3389/fnut.2022.1066043 (PMC9752004; doi:10.3389/fnut.2022.1066043)
Supplement: Supplementary file 3 [file Data_Sheet_3.xlsx]

## Sheet: qpcr与测序结果处理数据
差异倍数大于2
origin作图	PG						测序结果Log2FC(U/CK)
qPCR
时间	CK相对表达量	CK标准差	U相对表达量	U标准差	U/CK		0h	3h	6h	9h	12h	1d	2d	3d	6d	9d
0h	1.00107	0.0572618	0.599399	0.158036	0.598759		-1.79012	-0.073259	0	0	0.173253	-0.245425	0.0891917	-0.52743	-0.163844	0.538275
3h	0.958988	0.186055	0.858725	0.0129799	0.895449
6h	1.2333	0.228412	0.834528	0.133281	0.676662
9h	0.928992	0.266157	1.02937	0.0742031	1.10806
12h	0.942966	0.146796	0.975246	0.138526	1.03423
1d	1.09125	0.103914	1.1046	0.152984	1.01224
2d	1.14932	0.231368	1.32969	0.226045	1.15693
3d	1.28155	0.0374608	1.57457	0.0780584	1.22864
6d	1.88044	0.272176	2.00187	0.459489	1.06458
9d	1.99755	0.275111	1.76599	0.208657	0.884081
origin作图	CHI						测序结果Log2FC(U/CK)
时间/h	CK相对表达量	CK标准差	U相对表达量	U标准差	U/CK		0h	3h	6h	9h	12h	1d	2d	3d	6d	9d
0	1.00839	0.163877	1.09309	0.0862689	1.08399		-0.21798	0.229277	0.448924	-0.171727	0.311796	0.530902	-1.52112	0.102045	0.299521	0.533222
3	0.949471	0.219215	1.07232	0.195532	1.12938
6	1.05263	0.208387	1.05755	0.246958	1.00468
9	1.16897	0.429319	0.890311	0.031133	0.761619
12	1.45276	0.188735	1.33232	0.0673133	0.917093
1	0.662214	0.27087	0.954918	0.188443	1.44201
2	0.840321	0.0650961	0.673164	0.0438838	0.801079
3	0.611852	0.0340653	0.733936	0.076994	1.19953
6	1.25974	0.101052	1.81468	0.134565	1.44052
9	1.20488	0.203292	2.03987	0.371156	1.69301
origin作图	ARF						测序结果Log2FC(U/CK)
时间/h	CK相对表达量	CK标准差	U相对表达量	U标准差	U/CK		0h	3h	6h	9h	12h	1d	2d	3d	6d	9d
0	1.00379	0.108152	0.599839	0.171368	0.597573		0.142246	-0.417368	-1.45648	0.691537	0.397661	-0.126306	0.756681	0.632447	0.703993	0
3	0.693292	0.125142	0.652537	0.0472742	0.941216
6	1.19532	0.274254	0.477316	0.0644998	0.399321
9	0.987022	0.0581094	0.802922	0.0358668	0.813479
12	1.1055	0.331766	0.819806	0.256502	0.74157
1	0.539324	0.0684057	0.646783	0.0388522	1.19925
2	0.315895	0.074914	0.399681	0.0301683	1.26524
3	0.719123	0.0661152	0.604293	0.0154153	0.84032
6	1.96185	0.135597	1.13224	0.075703	0.577129
9	0.57474	0.137542	0.751063	0.0609085	1.30679
origin作图	ARP						测序结果Log2FC(U/CK)
时间/h	CK相对表达量	CK标准差	U相对表达量	U标准差	U/CK		0h	3h	6h	9h	12h	1d	2d	3d	6d	9d
0	1.0082	0.157966	1.66897	0.244223	1.6554		0	0.816179	-0.607733	0.887892	0	-0.36401	0.566502	0.120128	0	-1.88571
3	1.40755	0.357242	2.13739	0.120935	1.51852
6	1.69923	0.206984	0.923807	0.137563	0.543661
9	1.03351	0.203452	1.93532	0.10386	1.87257
12	0.893001	0.165821	0.659993	0.0517431	0.739073
1	0.479372	0.0424459	0.449921	0.0425328	0.938562
2	0.851413	0.0395311	0.709745	0.06897	0.833609
3	0.459355	0.0357881	0.796152	0.0900557	1.7332
6	4.81296	0.414361	1.2749	0.0508521	0.264888
9	1.64636	0.129202	1.18592	0.0419135	0.720326
origin作图	ERF						测序结果Log2FC(U/CK)
时间/h	CK相对表达量	CK标准差	U相对表达量	U标准差	U/CK		0h	3h	6h	9h	12h	1d	2d	3d	6d	9d
0	1.02525	0.270025	1.72951	0.338315	1.68692		-0.732796	0.778013	-1.19775	-0.481774	-2.40839	-2.09234	0	0.827362	-0.0149728	-0.0331374
3	2.61768	0.298443	3.23584	0.788042	1.23615
6	1.77852	0.145985	1.58469	0.28707	0.891019
9	3.71547	0.621565	2.1352	0.462889	0.57468
12	0.913296	0.418536	0.693459	0.148156	0.759294
1	2.48289	0.258366	1.20741	0.0156334	0.486294
2	3.03818	0.197152	2.73323	0.142854	0.899626
3	4.04951	0.220144	4.34771	0.284828	1.07364
6	11.4855	0.863367	5.43676	0.639183	0.473361
9	6.47487	1.79164	5.51184	0.944385	0.851267
origin作图	HSP						测序结果Log2FC(U/CK)
时间/h	CK相对表达量	CK标准差	U相对表达量	U标准差	U/CK		0h	3h	6h	9h	12h	1d	2d	3d	6d	9d
0	1.0053	0.126611	6.07019	0.435616	6.03816		-1.99512	0.243901	1.76454	0.0446317	0	-0.223439	0	-0.247131	-0.799385	-0.389011
3	0.631416	0.0473662	1.00295	0.2124	1.58842
6	0.212814	0.0184232	1.70995	0.137595	8.03498
9	0.821329	0.12445	0.760381	0.124714	0.925793
12	1.18508	0.177667	0.631648	0.0422524	0.533002
1	0.281012	0.0218642	0.268253	0.0187568	0.954596
2	0.410839	0.0737695	0.739682	0.138918	1.80042
3	0.526112	0.0357476	0.347153	0.0562144	0.659847
6	1.19871	0.230438	1.1003	0.0120986	0.917903
9	0.797369	0.0618217	1.39018	0.0166967	1.74346
origin作图	Hyd						测序结果Log2FC(U/CK)
时间/h	CK相对表达量	CK标准差	U相对表达量	U标准差	U/CK		0h	3h	6h	9h	12h	1d	2d	3d	6d	9d
0	1.03595	0.350706	3.49983	0.319263	3.37837		-0.174931	1.08333	1.10486	0.529751	-0.783608	0	-0.109192	0.597806	0	0.997364
3	1.65877	0.243881	2.70475	0.308409	1.63057
6	1.2914	0.239009	3.77246	0.970073	2.92122
9	1.66898	0.329439	1.91369	0.309498	1.14662
12	4.14291	0.278355	2.27925	0.181269	0.550156
1	0.374156	0.13617	0.532383	0.117268	1.42289
2	0.799685	0.309931	0.826599	0.164187	1.03366
3	0.51767	0.110117	0.364648	0.101373	0.704403
6	1.0668	0.292002	1.29336	0.198346	1.21237
9	1.35527	0.281603	2.17621	0.46312	1.60573
origin作图	PPO						测序结果Log2FC(U/CK)
时间/h	CK相对表达量	CK标准差	U相对表达量	U标准差	U/CK		0h	3h	6h	9h	12h	1d	2d	3d	6d	9d
0	1.00684	0.141635	2.27554	0.151593	2.26007		0.705711	-0.0158577	-0.444361	0.672515	0.234878	-0.648086	-0.214001	0.124659	-0.361078	-0.0884098
3	2.28206	0.042292	1.7522	0.12898	0.767814
6	2.0659	0.130633	2.00821	0.228767	0.972078
9	2.12485	0.268947	2.7014	0.385437	1.27133
12	1.37308	0.0883913	2.09469	0.189467	1.52554
1	3.49994	0.334301	4.47926	0.135845	1.27981
2	9.7075	1.32057	7.69656	0.133619	0.792846
3	5.38318	1.27939	3.63342	0.386636	0.674959
6	5.26141	2.86868	5.72845	0.259625	1.08877
9	10.3933	1.67795	19.0872	0.333432	1.83649
origin作图	MAPK						测序结果Log2FC(U/CK)
时间/h	CK相对表达量	CK标准差	U相对表达量	U标准差	U/CK		0h	3h	6h	9h	12h	1d	2d	3d	6d	9d
0	1.00318	0.0960167	2.47777	0.379316	2.46991		1.34689	-0.0514835	-0.21379	-0.267151	0.187597	-0.668105	-0.282755	-0.557909	1.52046	0.321228
3	1.18799	0.156751	1.45531	0.197635	1.22502
6	1.56485	0.141675	1.11197	0.161799	0.710591
9	1.44198	0.148151	1.08632	0.0710313	0.753356
12	1.81081	0.135663	1.3337	0.0568893	0.736522
1	0.45109	0.0529581	0.200102	0.0574859	0.443596
2	0.436615	0.0751541	0.834011	0.0655255	1.91018
3	0.272031	0.0462116	0.359137	0.0148298	1.32021
6	0.150456	0.00561771	0.645194	0.0199002	4.28826
9	0.254212	0.0740137	0.0584402	0.00909923	0.229888
origin作图	POD：熔解曲线非单峰						测序结果Log2FC(U/CK)
时间/h	CK相对表达量	CK标准差	U相对表达量	U标准差	U/CK		0h	3h	6h	9h	12h	1d	2d	3d	6d	9d
0	1.00057	0.0411138	3.46303	0.190458	3.46105		0	0.0886763	0.0568866	0	-0.166324	0	-0.120702	0.455218	-0.543975	-0.936968
3	2.73381	0.449933	3.55192	0.437637	1.29926
6	1.80179	0.250986	2.57517	0.16039	1.42923
9	2.00902	0.559816	1.65585	0.206148	0.824207
12	3.89588	0.145345	3.90576	0.295213	1.00254
1	2.59928	0.257476	1.5521	0.0873448	0.597127
2	2.50892	0.137664	1.4623	0.0920741	0.58284
3	2.96682	0.604283	2.08177	0.418873	0.701683
6	3.04477	1.05104	1.87334	0.0363641	0.615263
9	3.27225	0.782551	1.43591	0.803451	0.438816

## Sheet: qpcr处理数据
补做数据		actin		PG
样本		ct 值	内参cq均值	ct 值	Δct值	CK Δct均值	ΔΔct值	2-ΔΔct	2-ΔΔct均值	标准偏差	百分比		origin作图	PG
0h	CK	23.6452	23.62	24.7582	1.13818	1.09291	0.0452743	0.969106	1.00107	0.0572618	5.72006
		23.5134		24.7615	1.14143		0.0485254	0.966924					时间	CK相对表达量	CK标准差	U相对表达量	U标准差	U/CK
		23.7016		24.6192	0.999108		-0.0937997	1.06718					0	1.00107	0.0572618	0.599399	0.158036	0.598759
	U	24.1242	24.1404	25.6351	1.49472		0.401813	0.756906	0.599399	0.158036	26.3657		3	0.958988	0.186055	0.858725	0.0129799	0.895449
		23.9724		25.9692	1.82879		0.735882	0.600451					6	1.2333	0.228412	0.834528	0.133281	0.676662
		24.3245		26.4149	2.27458		1.18167	0.44084					9	0.928992	0.266157	1.02937	0.0742031	1.10806
3h	CK	25.335	25.1196	26.2409	1.12126		0.0283556	0.980537	0.958988	0.186055	19.4011		12	0.942966	0.146796	0.975246	0.138526	1.03423
		25.05		26.6026	1.48297		0.390061	0.763097					1	1.09125	0.103914	1.1046	0.152984	1.01224
		24.9739		26.032	0.91234		-0.180568	1.13333					2	1.14932	0.231368	1.32969	0.226045	1.15693
	U	25.4907	25.675	26.9908	1.31582		0.222911	0.856835	0.858725	0.0129799	1.51153		3	1.28155	0.0374608	1.57457	0.0780584	1.22864
		25.4811		27.0078	1.33283		0.239918	0.846793					6	1.88044	0.272176	2.00187	0.459489	1.06458
		26.0532		26.9646	1.2896		0.196697	0.872546					9	1.99755	0.275111	1.76599	0.208657	0.884081
6h	CK	23.4768	23.5444	24.0553	0.510898		-0.58201	1.49693	1.2333	0.228412	18.5204
		23.5543		24.5067	0.962359		-0.130549	1.09471
		23.6019		24.489	0.944609		-0.148299	1.10826
	U	23.678	23.7604	25.4071	1.64669		0.553778	0.681234	0.834528	0.133281	15.9708
		23.4025		25.0063	1.24593		0.153019	0.899366
		24.2007		24.9689	1.20853		0.115624	0.922983
9h	CK	25.553	25.6975	26.4878	0.79028		-0.302628	1.23339	0.928992	0.266157	28.6501
		26.0863		27.0883	1.39071		0.297801	0.813491
		25.4534		27.2247	1.52712		0.434214	0.740097
	U	23.8539	23.5072	24.6647	1.15747		0.0645627	0.956235	1.02937	0.0742031	7.20856
		23.4646		24.5613	1.05406		-0.0388456	1.02729
		23.2032		24.4566	0.949387		-0.143521	1.1046
12h	CK	24.0938	24.1776	25.1354	0.957853		-0.135055	1.09813	0.942966	0.146796	15.5674
		24.1318		25.5811	1.40352		0.310616	0.806297
		24.3071		25.3838	1.20622		0.11331	0.924465
	U	23.9937	24.0977	25.4249	1.32719		0.234286	0.850106	0.975246	0.138526	14.2042
		24.1657		25.0218	0.924141		-0.168767	1.1241
		24.1337		25.2623	1.16458		0.0716716	0.951535
1d	CK	24.3758	24.3632	25.1872	0.82401		-0.268898	1.20489	1.09125	0.103914	9.52241
		24.3321		25.4546	1.09137		-0.00153887	1.00107
		24.3818		25.3615	0.998261		-0.0946468	1.0678
	U	24.3049	24.21	25.388	1.17797		0.0850672	0.942741	1.1046	0.152984	13.8497
		24.1525		25.134	0.923927		-0.168981	1.12426
		24.1726		24.9847	0.774668		-0.31824	1.24681
2d	CK	23.6019	23.6967	24.8105	1.11378		0.0208703	0.985638	1.14932	0.231368	20.1308
		24.1353		24.7216	1.02484		-0.068069	1.04831
		23.353		24.2898	0.593101		-0.499807	1.41402
	U	24.0146	24.1019	25.0976	0.995736		-0.0971722	1.06967	1.32969	0.226045	16.9998
		24.3209		24.6688	0.56688		-0.526028	1.43996
		23.9701		24.6297	0.527856		-0.565051	1.47944
3d	CK	23.844	23.9697	24.6887	0.718961		-0.373947	1.29589	1.28155	0.0374608	2.92308
		24.2938		24.7534	0.783683		-0.309225	1.23904
		23.7713		24.6734	0.703642		-0.389266	1.30973
	U	24.2803	24.3593	24.7988	0.439495		-0.653412	1.57288	1.57457	0.0780584	4.95744
		24.1638		24.8698	0.51048		-0.582428	1.49737
		24.6338		24.7267	0.367423		-0.725485	1.65346
6d	CK	25.9629	26.1198	26.4913	0.371458		-0.72145	1.64884	1.88044	0.272176	14.474
		25.9368		26.0882	-0.0315708		-1.12448	2.18023
		26.4598		26.3549	0.235115		-0.857793	1.81226
	U	24.5508	24.4871	24.4341	-0.0530055		-1.14591	2.21286	2.00187	0.459489	22.953
		24.224		24.9357	0.448548		-0.64436	1.56305
		24.6866		24.4232	-0.06395		-1.15686	2.22971
9d	CK	24.3855	24.8498	24.7854	-0.0644791		-1.15739	2.23053	1.99755	0.275111	13.7724
		24.9874		25.1823	0.33244		-0.760467	1.69404
		25.1766		24.8945	0.0446207		-1.04829	2.06807
	U	25.2207	25.2805	25.3889	0.1084		-0.984508	1.97864	1.76599	0.208657	11.8153
		25.094		25.7304	0.449913		-0.642995	1.56157
		25.5268		25.5597	0.279156		-0.813751	1.75778
		actin		CHI
样本		ct 值	内参cq均值	ct 值	Δct值	CK Δct均值	ΔΔct值	2-ΔΔct	2-ΔΔct均值	标准偏差	百分比		origin作图	CHI
0h	CK	23.6452	23.62	23.8159	0.19584	0.455895	-0.260056	1.19752	1.00839	0.163877	16.2513
		23.5134		24.2143	0.594264		0.138369	0.908546					时间	CK相对表达量	CK标准差	U相对表达量	U标准差	U/CK
		23.7016		24.1976	0.577582		0.121687	0.919112					0	1.00839	0.163877	1.09309	0.0862689	1.08399
	U	24.1242	24.1404	24.5985	0.458157		0.00226229	0.998433	1.09309	0.0862689	7.89218		3	0.949471	0.219215	1.07232	0.195532	1.12938
		23.9724		24.3731	0.23273		-0.223166	1.16729					6	1.05263	0.208387	1.05755	0.246958	1.00468
		24.3245		24.4411	0.300723		-0.155172	1.11355					9	1.16897	0.429319	0.890311	0.031133	0.761619
3h	CK	25.335	25.1196	25.7282	0.608619		0.152724	0.89955	0.949471	0.219215	23.0881		12	1.45276	0.188735	1.33232	0.0673133	0.917093
		25.05		25.9724	0.852733		0.396838	0.759521					1	0.662214	0.27087	0.954918	0.188443	1.44201
		24.9739		25.3254	0.205732		-0.250163	1.18934					2	0.840321	0.0650961	0.673164	0.0438838	0.801079
	U	25.4907	25.675	26.1512	0.476247		0.0203518	0.985992	1.07232	0.195532	18.2345		3	0.611852	0.0340653	0.733936	0.076994	1.19953
		25.4811		25.7566	0.0816575		-0.374238	1.29615					6	1.25974	0.101052	1.81468	0.134565	1.44052
		26.0532		26.2281	0.553161		0.0972655	0.934803					9	1.20488	0.203292	2.03987	0.371156	1.69301
6h	CK	23.4768	23.5444	23.8516	0.307253		-0.148642	1.10853	1.05263	0.208387	19.7969
		23.5543		24.2831	0.7387		0.282805	0.821991
		23.6019		23.7047	0.160332		-0.295563	1.22736
	U	23.678	23.7604	24.0723	0.311913		-0.143982	1.10495	1.05755	0.246958	23.3518
		23.4025		23.8631	0.102712		-0.353183	1.27738
		24.2007		24.5558	0.795366		0.339471	0.790331
9h	CK	25.553	25.6975	25.4183	-0.279226		-0.735121	1.66454	1.16897	0.429319	36.7262
		26.0863		26.2544	0.556846		0.100951	0.932418
		25.4534		26.2896	0.592019		0.136124	0.909961
	U	23.8539	23.5072	24.1878	0.680554		0.224659	0.855797	0.890311	0.031133	3.49686
		23.4646		24.117	0.609728		0.153833	0.898859
		23.2032		24.0893	0.582039		0.126144	0.916277
12h	CK	24.0938	24.1776	24.3286	0.150973		-0.304922	1.23535	1.45276	0.188735	12.9914
		24.1318		24.0027	-0.174882		-0.630777	1.5484
		24.3071		23.9786	-0.199028		-0.654923	1.57453
	U	23.9937	24.0977	24.0637	-0.0340045		-0.4899	1.40435	1.33232	0.0673133	5.05235
		24.1657		24.2076	0.109922		-0.345973	1.27101
		24.1337		24.1513	0.0536158		-0.402279	1.32159
1d	CK	24.3758	24.3632	26.3234	1.9602		1.50431	0.352499	0.662214	0.27087	40.9038
		24.3321		25.0454	0.682128		0.226233	0.854864
		24.3818		25.1789	0.815686		0.359791	0.779278
	U	24.3049	24.21	24.6937	0.483645		0.0277498	0.980949	0.954918	0.188443	19.734
		24.1525		25.0717	0.861704		0.405809	0.754813
		24.1726		24.4909	0.280859		-0.175036	1.12899
2d	CK	24.0572	24.1757	24.8441	0.668446		0.21255	0.86301	0.840321	0.0650961	7.74657
		24.2623		24.798	0.622339		0.166444	0.891036
		24.2076		25.0144	0.838753		0.382858	0.766917
	U	24.3243	24.1514	25.1278	0.976428		0.520533	0.697114	0.673164	0.0438838	6.51903
		24.0244		25.1221	0.970754		0.514859	0.699861
		24.1054		25.2911	1.13971		0.683817	0.622516
3d	CK	23.844	23.9697	25.1264	1.15665		0.700751	0.615252	0.611852	0.0340653	5.56757
		24.2938		25.0603	1.09056		0.634665	0.64409
		23.7713		25.2209	1.25122		0.795322	0.576215
	U	24.2803	24.3593	25.1769	0.817603		0.361708	0.778243	0.733936	0.076994	10.4906
		24.1638		25.4477	1.08846		0.63256	0.645031
		24.6338		25.1763	0.817064		0.361169	0.778534
6d	CK	25.9629	26.1198	26.1336	0.0138006		-0.442094	1.35858	1.25974	0.101052	8.02165
		25.9368		26.3658	0.245994		-0.209901	1.15661
		26.4598		26.2377	0.117873		-0.338022	1.26402
	U	24.5508	24.4871	24.1745	-0.312597		-0.768492	1.70349	1.81468	0.134565	7.41536
		24.224		24.0218	-0.465382		-0.921277	1.89379
		24.6866		24.058	-0.429093		-0.884988	1.84675
9d	CK	24.3855	24.8498	25.1918	0.341969		-0.113926	1.08217	1.20488	0.203292	16.8724
		24.9874		25.1775	0.327702		-0.128193	1.09292
		25.1766		24.7801	-0.0697075		-0.525603	1.43953
	U	25.2207	25.2805	24.6806	-0.599872		-1.05577	2.07882	2.03987	0.371156	18.1951
		25.094		24.4794	-0.801126		-1.25702	2.39002
		25.5268		25.0132	-0.267251		-0.723146	1.65078
		actin		ARF
样本		ct 值	内参cq均值	ct 值	Δct值	CK Δct均值	ΔΔct值	2-ΔΔct	2-ΔΔct均值	标准偏差	百分比		origin作图	ARF
0h	CK	23.6452	23.62	23.2628	-0.357208	-0.395722	0.0385147	0.973657	1.00379	0.108152	10.7744
		23.5134		23.3542	-0.265833		0.129889	0.913901					时间	CK相对表达量	CK标准差	U相对表达量	U标准差	U/CK
		23.7016		23.0559	-0.564126		-0.168404	1.12381					0	1.00379	0.108152	0.599839	0.171368	0.597573
	U	24.1242	24.1404	24.2791	0.138777		0.5345	0.690398	0.599839	0.171368	28.569		3	0.693292	0.125142	0.652537	0.0472742	0.941216
		23.9724		24.245	0.104643		0.500366	0.706928					6	1.19532	0.274254	0.477316	0.0644998	0.399321
		24.3245		25.0587	0.918329		1.31405	0.40219					9	0.987022	0.0581094	0.802922	0.0358668	0.813479
3h	CK	25.335	25.1196	25.2793	0.159687		0.555409	0.680464	0.693292	0.125142	18.0505		12	1.1055	0.331766	0.819806	0.256502	0.74157
		25.05		25.5221	0.4025		0.798222	0.575057					1	0.539324	0.0684057	0.646783	0.0388522	1.19925
		24.9739		25.0026	-0.117058		0.278664	0.824354					2	0.315895	0.074914	0.399681	0.0301683	1.26524
	U	25.4907	25.675	26.0009	0.325935		0.721657	0.606401	0.652537	0.0472742	7.24467		3	0.719123	0.0661152	0.604293	0.0154153	0.84032
		25.4811		25.792	0.117054		0.512777	0.700872					6	1.96185	0.135597	1.13224	0.075703	0.577129
		26.0532		25.9	0.225015		0.620737	0.650339					9	0.57474	0.137542	0.751063	0.0609085	1.30679
6h	CK	23.4768	23.5444	23.0306	-0.513805		-0.118083	1.08529	1.19532	0.274254	22.944
		23.5543		23.1585	-0.385825		0.00989725	0.993163
		23.6019		22.5565	-0.987881		-0.592159	1.5075
	U	23.678	23.7604	24.2242	0.46377		0.859492	0.551147	0.477316	0.0644998	13.513
		23.4025		24.5203	0.759846		1.15557	0.448889
		24.2007		24.5759	0.815464		1.21119	0.431913
9h	CK	25.553	25.6975	25.3437	-0.353794		0.0419286	0.971356	0.987022	0.0581094	5.88735
		26.0863		25.3936	-0.303923		0.0917989	0.938352
		25.4534		25.2296	-0.467977		-0.0722549	1.05136
	U	23.8539	23.5072	23.3634	-0.143799		0.251924	0.839776	0.802922	0.0358668	4.46703
		23.4646		23.4921	-0.0151476		0.380575	0.768132
		23.2032		23.4319	-0.075341		0.320381	0.800858
12h	CK	24.0938	24.1776	23.936	-0.241582		0.15414	0.898668	1.1055	0.331766	30.0104
		24.1318		23.8871	-0.290498		0.105224	0.929661
		24.3071		23.2083	-0.969263		-0.573541	1.48817
	U	23.9937	24.0977	24.2651	0.167417		0.56314	0.676828	0.819806	0.256502	31.2882
		24.1657		24.2869	0.189257		0.584979	0.666659
		24.1337		23.5437	-0.55397		-0.158248	1.11593
1d	CK	24.3758	24.3632	25.076	0.712716		1.10844	0.463796	0.539324	0.0684057	12.6836
		24.3321		24.8116	0.448368		0.84409	0.557062
		24.3818		24.7114	0.348203		0.743925	0.597113
	U	24.3049	24.21	24.3957	0.185661		0.581384	0.668323	0.646783	0.0388522	6.007
		24.1525		24.5466	0.336606		0.732328	0.601932
		24.1726		24.3919	0.181842		0.577564	0.670094
2d	CK	23.6019	23.6967	25.0365	1.33976		1.73548	0.300309	0.315895	0.074914	23.7149
		24.1353		24.6324	0.935704		1.33143	0.397375
		23.353		25.301	1.60428		2	0.249999
	U	24.0146	24.1019	25.0208	0.918916		1.31464	0.402026	0.399681	0.0301683	7.54809
		24.3209		24.9284	0.826544		1.22227	0.428609
		23.9701		25.1468	1.0449		1.44062	0.368409
3d	CK	24.6149	24.579	24.6041	0.0250192		0.420741	0.747041	0.719123	0.0661152	9.19387
		24.5129		24.5666	-0.0124563		0.383266	0.7667
		24.6093		24.819	0.239979		0.635701	0.643628
	U	24.2053	24.1868	24.4946	0.307805		0.703527	0.614069	0.604293	0.0154153	2.55096
		24.0974		24.5608	0.374019		0.769741	0.586523
		24.2577		24.4988	0.311998		0.70772	0.612287
6d	CK	29.0626	26.6353	25.3063	-1.32896		-0.933241	1.90956	1.96185	0.135597	6.91167
		25.9723		25.1584	-1.47693		-1.08121	2.11581
		24.871		25.3441	-1.29117		-0.895447	1.86019
	U	22.9211	25.0694	24.5484	-0.520933		-0.125211	1.09067	1.13224	0.075703	6.68612
		27.0927		24.4134	-0.656022		-0.2603	1.19773
		25.1943		24.5253	-0.544107		-0.148385	1.10833
9d	CK	24.3855	24.8498	25.628	0.778119		1.17384	0.44324	0.57474	0.137542	23.9313
		24.9874		25.282	0.432142		0.827865	0.563362
		25.1766		24.9328	0.0829902		0.478712	0.717618
	U	25.2207	25.2805	25.4271	0.146583		0.542306	0.686673	0.751063	0.0609085	8.10963
		25.094		25.2831	0.00256439		0.398287	0.758759
		25.5268		25.1928	-0.0877176		0.308005	0.807758
		actin		ARP
样本		ct 值	内参cq均值	ct 值	Δct值	CK Δct均值	ΔΔct值	2-ΔΔct	2-ΔΔct均值	标准偏差	百分比		origin作图	ARP
0h	CK	23.6452	23.62	23.8373	0.217236	-0.00391955	0.221156	0.857878	1.0082	0.157966	15.6682
		23.5134		23.625	0.00492672		0.00884627	0.993887					时间	CK相对表达量	CK标准差	U相对表达量	U标准差	U/CK
		23.7016		23.3861	-0.233922		-0.230002	1.17284					0	1.0082	0.157966	1.66897	0.244223	1.6554
	U	24.1242	24.1404	23.4151	-0.725246		-0.721326	1.6487	1.66897	0.244223	14.6331		3	1.40755	0.357242	2.13739	0.120935	1.51852
		23.9724		23.1933	-0.947053		-0.943133	1.9227					6	1.69923	0.206984	0.923807	0.137563	0.543661
		24.3245		23.6149	-0.525491		-0.521571	1.43552					9	1.03351	0.203452	1.93532	0.10386	1.87257
3h	CK	25.335	25.1196	25.0833	-0.0363769		-0.0324573	1.02275	1.40755	0.357242	25.3804		12	0.893001	0.165821	0.659993	0.0517431	0.739073
		25.05		24.5587	-0.560925		-0.557006	1.47121					1	0.479372	0.0424459	0.449921	0.0425328	0.938562
		24.9739		24.326	-0.793586		-0.789667	1.72868					2	0.851413	0.0395311	0.709745	0.06897	0.833609
	U	25.4907	25.675	24.5308	-1.1442		-1.14028	2.20423	2.13739	0.120935	5.65805		3	0.459355	0.0357881	0.796152	0.0900557	1.7332
		25.4811		24.5269	-1.14806		-1.14415	2.21015					6	4.81296	0.414361	1.2749	0.0508521	0.264888
		26.0532		24.6727	-1.00233		-0.998406	1.99779					9	1.64636	0.129202	1.18592	0.0419135	0.720326
6h	CK	23.4768	23.5444	22.849	-0.695328		-0.691408	1.61486	1.69923	0.206984	12.181
		23.5543		22.9103	-0.634106		-0.630186	1.54777
		23.6019		22.588	-0.956312		-0.952392	1.93508
	U	23.678	23.7604	23.8584	0.0979547		0.101874	0.931822	0.923807	0.137563	14.8908
		23.4025		23.6763	-0.0841493		-0.0802297	1.05719
		24.2007		24.1105	0.35008		0.354	0.782412
9h	CK	25.553	25.6975	25.9798	0.282231		0.286151	0.820087	1.03351	0.203452	19.6855
		26.0863		25.6161	-0.0814267		-0.0775071	1.05519
		25.4534		25.4005	-0.297001		-0.293081	1.22525
	U	23.8539	23.5072	22.5888	-0.918417		-0.914497	1.88491	1.93532	0.10386	5.36653
		23.4646		22.4643	-1.04289		-1.03897	2.05477
		23.2032		22.6031	-0.904093		-0.900174	1.86629
12h	CK	24.0938	24.1776	24.1276	-0.0499929		-0.0460733	1.03245	0.893001	0.165821	18.5689
		24.1318		24.6685	0.490909		0.494828	0.709646
		24.3071		24.2677	0.0901055		0.0940251	0.936905
	U	23.9937	24.0977	24.583	0.485323		0.489243	0.712399	0.659993	0.0517431	7.83994
		24.1657		24.8094	0.71171		0.715629	0.608939
		24.1337		24.6962	0.598516		0.602436	0.658641
1d	CK	24.3758	24.3632	25.2936	0.930395		0.934315	0.523291	0.479372	0.0424459	8.85448
		24.3321		25.5484	1.1852		1.18912	0.438571
		24.3818		25.4295	1.06627		1.07019	0.476255
	U	24.3049	24.21	25.2386	1.02853		1.03245	0.48888	0.449921	0.0425328	9.4534
		24.1525		25.5117	1.30171		1.30563	0.404543
		24.1726		25.3379	1.1279		1.13182	0.456339
2d	CK	23.6019	23.6967	24.0038	0.307129		0.311048	0.806056	0.851413	0.0395311	4.64301
		24.1353		23.8796	0.182903		0.186822	0.878539
		23.353		23.8943	0.197585		0.201504	0.869643
	U	24.0146	24.1019	24.5461	0.444243		0.448163	0.732976	0.709745	0.06897	9.71757
		24.3209		24.7596	0.65772		0.661639	0.63216
		23.9701		24.4861	0.384246		0.388165	0.764101
3d	CK	23.844	23.9697	25.0969	1.12721		1.13113	0.456558	0.459355	0.0357881	7.79095
		24.2938		25.2001	1.23038		1.2343	0.425047
		23.7713		24.9761	1.00633		1.01025	0.49646
	U	24.2803	24.3593	24.5626	0.203282		0.207202	0.866216	0.796152	0.0900557	11.3114
		24.1638		24.8812	0.521879		0.525798	0.694575
		24.6338		24.6282	0.268958		0.272878	0.827667
6d	CK	29.0626	26.6353	24.5057	-2.12964		-2.12572	4.3642	4.81296	0.414361	8.60929
		25.9723		24.3405	-2.29482		-2.2909	4.89362
		24.871		24.2581	-2.37717		-2.37325	5.18106
	U	22.9211	25.0694	24.5977	-0.471636		-0.467717	1.38292	1.2749	0.0508521	3.98873
		27.0927		24.5246	-0.544775		-0.540855	1.45483
		25.1943		25.0844	0.0150585		0.0189781	0.986932
9d	CK	25.1021	24.9015	24.0706	-0.830951		-0.827031	1.77403	1.64636	0.129202	7.84771
		24.7735		24.2977	-0.603885		-0.599965	1.51568
		24.829		24.1757	-0.725842		-0.721922	1.64938
	U	25.1833	25.1193	24.9148	-0.204433		-0.200514	1.14911	1.18592	0.0419135	3.53427
		25.1007		24.8149	-0.304377		-0.300458	1.23153
		25.0738		24.8801	-0.239169		-0.23525	1.17711
		actin		ERF
样本		ct 值	内参cq均值	ct 值	Δct值	CK Δct均值	ΔΔct值	2-ΔΔct	2-ΔΔct均值	标准偏差	百分比		origin作图	ERF
0h	CK	23.6452	23.62	27.8151	4.19503	3.75482	0.440214	0.737025	1.02525	0.270025	26.3375
		23.5134		27.0274	3.40732		-0.347505	1.27236					时间	CK相对表达量	CK标准差	U相对表达量	U标准差	U/CK
		23.7016		27.2822	3.66211		-0.0927089	1.06637					0	1.02525	0.270025	1.72951	0.338315	1.68692
	U	24.1242	24.1404	26.9341	2.79378		-0.961043	1.94672	1.72951	0.338315	19.5613		3	2.61768	0.298443	3.23584	0.788042	1.23615
		23.9724		26.9676	2.82722		-0.927604	1.90211					6	1.77852	0.145985	1.58469	0.28707	0.891019
		24.3245		27.4733	3.3329		-0.421923	1.33971					9	3.71547	0.621565	2.1352	0.462889	0.57468
3h	CK	25.335	25.1196	27.6898	2.57018		-1.18464	2.27307	2.61768	0.298443	11.4011		12	0.913296	0.418536	0.693459	0.148156	0.759294
		25.05		27.3932	2.27358		-1.48124	2.79188					1	2.48289	0.258366	1.20741	0.0156334	0.486294
		24.9739		27.3952	2.27555		-1.47927	2.78807					2	3.03818	0.197152	2.73323	0.142854	0.899626
	U	25.4907	25.675	28.1643	2.48928		-1.26554	2.40417	3.23584	0.788042	24.3535		3	4.04951	0.220144	4.34771	0.284828	1.07364
		25.4811		27.4401	1.76516		-1.98966	3.97145					6	11.4855	0.863367	5.43676	0.639183	0.473361
		26.0532		27.6935	2.01847		-1.73635	3.33191					9	6.47487	1.79164	5.51184	0.944385	0.851267
6h	CK	23.4768	23.5444	26.4076	2.86319		-0.89163	1.85527	1.77852	0.145985	8.20823
		23.5543		26.612	3.06761		-0.687212	1.61017
		23.6019		26.3961	2.85169		-0.90313	1.87012
	U	23.678	23.7604	27.001	3.2406		-0.514217	1.42822	1.58469	0.28707	18.1152
		23.4025		26.5771	2.81672		-0.938102	1.91601
		24.2007		27.0197	3.25927		-0.495551	1.40986
9h	CK	25.553	25.6975	27.6538	1.95625		-1.79857	3.47876	3.71547	0.621565	16.7291
		26.0863		27.7532	2.0557		-1.69912	3.24703
		25.4534		27.3081	1.61058		-2.14424	4.42061
	U	23.8539	23.5072	25.886	2.37879		-1.37603	2.59554	2.1352	0.462889	21.6789
		23.4646		26.1643	2.65703		-1.09779	2.14026
		23.2032		26.5224	3.01514		-0.739678	1.6698
12h	CK	24.0938	24.1776	28.8388	4.66119		0.90637	0.533526	0.913296	0.418536	45.827
		24.1318		28.1765	3.99894		0.244121	0.84433
		24.3071		27.4866	3.30906		-0.445759	1.36203
	U	23.9937	24.0977	28.0927	3.99505		0.240233	0.846609	0.693459	0.148156	21.3648
		24.1657		28.7128	4.61506		0.860239	0.550861
		24.1337		28.4027	4.30506		0.550236	0.682908
1d	CK	25.0329	24.8017	27.0809	2.27918		-1.47564	2.78108	2.48289	0.258366	10.4059
		24.6118		27.3389	2.53714		-1.21768	2.32573
		24.7606		27.3289	2.52717		-1.22765	2.34186
	U	24.2538	24.1772	27.6582	3.48096		-0.273859	1.20904	1.20741	0.0156334	1.29478
		24.2016		27.6426	3.46538		-0.289442	1.22217
		24.0762		27.6798	3.50261		-0.252208	1.19103
2d	CK	23.6019	23.6967	25.8381	2.14142		-1.6134	3.05971	3.03818	0.197152	6.48914
		24.1353		25.9502	2.25343		-1.50139	2.83115
		23.353		25.7628	2.06611		-1.68871	3.22369
	U	24.0146	24.1019	26.3264	2.2245		-1.53032	2.8885	2.73323	0.142854	5.22657
		24.3209		26.4741	2.37222		-1.3826	2.60737
		23.9701		26.4217	2.31982		-1.435	2.70381
3d	CK	23.844	23.9697	25.6192	1.64952		-2.1053	4.30288	4.04951	0.220144	5.4363
		24.2938		25.7461	1.77641		-1.97841	3.94058
		23.7713		25.7592	1.78947		-1.96535	3.90506
	U	24.2803	24.3593	26.0905	1.7312		-2.02362	4.06604	4.34771	0.284828	6.55122
		24.1638		25.9014	1.54207		-2.21275	4.63559
		24.6338		25.9959	1.63663		-2.11819	4.34149
6d	CK	25.9629	26.1198	26.3098	0.189974		-3.56485	11.8338	11.4855	0.863367	7.51705
		25.9368		26.2753	0.155481		-3.59934	12.1202
		26.4598		26.482	0.362184		-3.39264	10.5023
	U	24.5508	24.4871	25.9363	1.44914		-2.30568	4.944	5.43676	0.639183	11.7567
		24.224		25.694	1.20689		-2.54793	5.84794
		24.6866		25.7777	1.29059		-2.46423	5.51833
9d	CK	24.3855	24.8498	26.2745	1.4246		-2.33022	5.02881	6.47487	1.79164	27.6707
		24.9874		26.0399	1.19005		-2.56477	5.91662
		25.1766		25.5207	0.670897		-3.08392	8.47917
	U	25.2207	25.2805	26.8892	1.60867		-2.14615	4.42644	5.51184	0.944385	17.1337
		25.094		26.4592	1.17867		-2.57615	5.96345
		25.5268		26.4158	1.13526		-2.61956	6.14562
		actin		HSP
样本		ct 值	内参cq均值	ct 值	Δct值	CK Δct均值	ΔΔct值	2-ΔΔct	2-ΔΔct均值	标准偏差	百分比		origin作图	HSP
0h	CK	23.4501	23.503	21.6943	-1.80864	-1.98891	0.180272	0.882537	1.0053	0.126611	12.5943
		23.762		21.3308	-2.17216		-0.183248	1.13544					时间	CK相对表达量	CK标准差	U相对表达量	U标准差	U/CK
		23.2968		21.517	-1.98593		0.00297602	0.997939					0	1.0053	0.126611	6.07019	0.435616	6.03816
	U	24.8346	24.7955	20.1358	-4.65964		-2.67073	6.36751	6.07019	0.435616	7.17631		3	0.631416	0.0473662	1.00295	0.2124	1.58842
		24.6989		20.1574	-4.63804		-2.64913	6.27291					6	0.212814	0.0184232	1.70995	0.137595	8.03498
		24.8529		20.3289	-4.46663		-2.47772	5.57016					9	0.821329	0.12445	0.760381	0.124714	0.925793
3h	CK	24.8803	25.0839	23.8723	-1.21168		0.777234	0.583484	0.631416	0.0473662	7.50158		12	1.18508	0.177667	0.631648	0.0422524	0.533002
		25.1634		23.6553	-1.42868		0.560226	0.678196					1	0.281012	0.0218642	0.268253	0.0187568	0.954596
		25.2081		23.7557	-1.3282		0.660706	0.632569					2	0.410839	0.0737695	0.739682	0.138918	1.80042
	U	25.5708	25.7371	23.7033	-2.03383		-0.0449187	1.03163	1.00295	0.2124	21.1774		3	0.526112	0.0357476	0.347153	0.0562144	0.659847
		25.5819		23.4857	-2.25141		-0.262505	1.19956					6	1.19871	0.230438	1.1003	0.0120986	0.917903
		26.0585		24.1109	-1.62614		0.362764	0.777673					9	0.797369	0.0618217	1.39018	0.0166967	1.74346
6h	CK	24.0182	24.0492	24.4242	0.374982		2.36389	0.194266	0.212814	0.0184232	8.65696
		23.9094		24.1737	0.124438		2.11335	0.23111
		24.22		24.291	0.241732		2.23064	0.213064
	U	24.1665	24.1609	21.332	-2.82892		-0.840014	1.79007	1.70995	0.137595	8.04669
		24.1631		21.3331	-2.82784		-0.838926	1.78872
		24.1532		21.5388	-2.62218		-0.633268	1.55108
9h	CK	25.6452	25.6528	24.2253	-1.42749	`	0.561418	0.677636	0.821329	0.12445	15.1522
		25.6596		23.829	-1.82374		0.165173	0.891821
		25.6536		23.8247	-1.82811		0.160798	0.89453
	U	23.8974	23.8966	22.1189	-1.77766		0.211253	0.863787	0.760381	0.124714	16.4015
		23.8578		22.2378	-1.6588		0.330108	0.795477
		23.9345		22.593	-1.30361		0.685294	0.621879
12h	CK	24.6138	24.5007	22.4445	-2.05614		-0.0672304	1.0477	1.18508	0.177667	14.9921
		24.4486		22.0411	-2.45954		-0.470634	1.38572
		24.4396		22.3459	-2.15473		-0.165825	1.12181
	U	24.4915	24.5423	23.3309	-1.21143		0.777481	0.583385	0.631648	0.0422524	6.68924
		24.5611		23.1486	-1.39373		0.595178	0.661963
		24.5742		23.1758	-1.36653		0.622382	0.649597
1d	CK	24.6287	24.568	24.3794	-0.188644		1.80027	0.287122	0.281012	0.0218642	7.7805
		24.5573		24.5407	-0.0273076		1.9616	0.256743
		24.518		24.3201	-0.247956		1.74095	0.299172
	U	24.3868	24.3007	24.1424	-0.158299		1.83061	0.281146	0.268253	0.0187568	6.9922
		24.047		24.1645	-0.136236		1.85267	0.276879
		24.4683		24.3308	0.0300548		2.01896	0.246735
2d	CK	24.7213	24.4186	23.8719	-0.54668		1.44223	0.367998	0.410839	0.0737695	17.9558
		24.1892		23.4412	-0.97738		1.01153	0.49602
		24.3453		23.87	-0.548641		1.44027	0.368499
	U	24.8276	24.848	23.0392	-1.80882		0.180084	0.882651	0.739682	0.138918	18.7807
		24.7131		23.5836	-1.26441		0.724502	0.605206
		25.0033		23.3108	-1.53723		0.451683	0.73119
3d	CK	23.8632	23.9861	22.9389	-1.04716		0.941752	0.5206	0.526112	0.0357476	6.79468
		24.078		23.0162	-0.969854		1.01905	0.49344
		24.0172		22.8227	-1.16343		0.825479	0.564295
	U	23.6789	23.6156	22.9091	-0.706507		1.2824	0.41111	0.347153	0.0562144	16.193
		23.6243		23.2491	-0.366425		1.62248	0.324776
		23.5435		23.3371	-0.278501		1.71041	0.305574
6d	CK	25.9629	26.1198	24.0721	-2.0477		-0.0587949	1.0416	1.19871	0.230438	19.2239
		25.9368		24.0049	-2.11493		-0.126021	1.09128
		26.4598		23.5817	-2.53808		-0.549169	1.46324
	U	24.5508	24.4871	22.226	-2.26115		-0.272236	1.20768	1.1003	0.0120986	1.09958
		24.224		22.2466	-2.24056		-0.251651	1.19057
		24.6866		22.646	-1.84113		0.147776	0.902641
9d	CK	25.1021	24.9015	23.3581	-1.54346		0.445452	0.734354	0.797369	0.0618217	7.75321
		24.7735		23.1337	-1.76783		0.221078	0.857924
		24.829		23.2349	-1.66667		0.322235	0.79983
	U	25.1833	25.1193	22.6737	-2.44554		-0.456627	1.37233	1.39018	0.0166967	1.20105
		25.1007		22.6393	-2.47991		-0.490996	1.40541
		25.0738		22.6524	-2.46689		-0.477977	1.39279
		actin		Hyd
样本		ct 值	内参cq均值	ct 值	Δct值	CK Δct均值	ΔΔct值	2-ΔΔct	2-ΔΔct均值	标准偏差	百分比		origin作图	Hyd
0h	CK	23.5377	23.9521	28.2627	4.31068	3.97929	0.331388	0.794772	1.03595	0.350706	33.8535
		24.4572		28.1243	4.17223		0.192944	0.874819					时间	CK相对表达量	CK标准差	U相对表达量	U标准差	U/CK
		23.8613		27.407	3.45496		-0.524332	1.43827					0	1.03595	0.350706	3.49983	0.319263	3.37837
	U	25.2378	25.2884	27.3307	2.04234		-1.93695	3.82895	3.49983	0.319263	9.12224		3	1.65877	0.243881	2.70475	0.308409	1.63057
		25.3506		27.5935	2.30509		-1.6742	3.19143					6	1.2914	0.239009	3.77246	0.970073	2.92122
		25.2767		27.469	2.18057		-1.79872	3.47912					9	1.66898	0.329439	1.91369	0.309498	1.14662
3h	CK	24.8803	25.0839	28.5793	3.49538		-0.483905	1.39852	1.65877	0.243881	14.7025		12	4.14291	0.278355	2.27925	0.181269	0.550156
		25.1634		28.1509	3.06697		-0.91232	1.88207					1	0.374156	0.13617	0.532383	0.117268	1.42289
		25.2081		28.3013	3.21739		-0.7619	1.69572					2	0.799685	0.309931	0.826599	0.164187	1.03366
	U	25.5708	25.7371	28.1382	2.40116		-1.57813	2.98583	2.70475	0.308409	11.4025		3	0.51767	0.110117	0.364648	0.101373	0.704403
		25.5819		28.2551	2.51798		-1.46131	2.75358					6	1.0668	0.292002	1.29336	0.198346	1.21237
		26.0585		28.4685	2.73146		-1.24783	2.37484					9	1.35527	0.281603	2.17621	0.46312	1.60573
6h	CK	24.0182	24.0492	27.4935	3.44423		-0.535057	1.449	1.2914	0.239009	18.5078
		23.9094		28.0051	3.95583		-0.0234558	1.01639
		24.22		27.534	3.48482		-0.494468	1.4088
	U	24.1665	24.1609	25.8662	1.70531		-2.27398	4.83657	3.77246	0.970073	25.7146
		24.1631		26.3151	2.15416		-1.82513	3.54339
		24.1532		26.5857	2.42474		-1.55455	2.93742
9h	CK	25.6452	25.6528	29.1276	3.4748		-0.504492	1.41862	1.66898	0.329439	19.739
		25.6596		28.602	2.94917		-1.03012	2.04219
		25.6536		29.0034	3.35064		-0.628645	1.54611
	U	23.8974	23.8966	27.2334	3.33679		-0.642497	1.56103	1.91369	0.309498	16.1728
		23.8578		26.8474	2.9508		-1.02849	2.03989
		23.9345		26.7782	2.88158		-1.09771	2.14014
12h	CK	24.8219	24.7464	26.5725	1.82613		-2.15316	4.44801	4.14291	0.278355	6.71883
		24.8014		26.7612	2.01478		-1.9645	3.90279
		24.6158		26.6978	1.95145		-2.02784	4.07794
	U	24.389	24.4239	27.2961	2.87223		-1.10706	2.15407	2.27925	0.181269	7.953
		24.4297		27.0887	2.66481		-1.31447	2.48712
		24.4531		27.268	2.84404		-1.13525	2.19656
1d	CK	24.6287	24.568	29.461	4.89297		0.913684	0.530828	0.374156	0.13617	36.3939
		24.5573		30.3618	5.79379		1.8145	0.284303
		24.518		30.2494	5.6814		1.70211	0.307336
	U	24.3868	24.3007	29.3738	5.07315		1.09386	0.468508	0.532383	0.117268	22.027
		24.047		28.8627	4.56197		0.582682	0.667721
		24.4683		29.3974	5.0967		1.11741	0.46092
2d	CK	24.7213	24.4186	28.1868	3.7682		-0.211089	1.15756	0.799685	0.309931	38.7566
		24.1892		29.0865	4.66789		0.688605	0.620453
		24.3453		29.0852	4.66653		0.687244	0.621039
	U	24.8276	24.848	29.2217	4.37368		0.394387	0.760812	0.826599	0.164187	19.8629
		24.7131		29.3306	4.48255		0.503266	0.705508
		25.0033		28.808	3.95997		-0.0193144	1.01348
3d	CK	23.8632	23.9861	29.0252	5.03914		1.05985	0.479682	0.51767	0.110117	21.2716
		24.078		29.1777	5.1916		1.21231	0.431576
		24.0172		28.6053	4.6192		0.639913	0.641752
	U	23.6789	23.6156	29.3598	5.74422		1.76493	0.294241	0.364648	0.101373	27.8003
		23.6243		29.2438	5.62826		1.64897	0.318867
		23.5435		28.6512	5.03567		1.05638	0.480837
6d	CK	24.0507	24.3211	28.6656	4.34449		0.365197	0.776363	1.0668	0.292002	27.3717
		24.7671		28.2113	3.8902		-0.0890931	1.0637
		24.1455		27.8564	3.53532		-0.443969	1.36034
	U	24.856	24.7333	28.4822	3.74882		-0.230468	1.17322	1.29336	0.198346	15.3357
		24.728		28.1729	3.43954		-0.539748	1.45372
		24.616		28.3871	3.65374		-0.325545	1.25314
9d	CK	24.839	24.8139	28.5601	3.74615		-0.23314	1.17539	1.35527	0.281603	20.7783
		24.4466		28.5174	3.70354		-0.275749	1.21062
		25.1562		28.0449	3.231		-0.748291	1.6798
	U	25.9	25.8979	28.6877	2.78974		-1.18954	2.28081	2.17621	0.46312	21.2811
		26.1023		29.1376	3.23967		-0.739615	1.66973
		25.6914		28.5109	2.61299		-1.3663	2.57808
		actin		PPO
样本		ct 值	内参cq均值	ct 值	Δct值	CK Δct均值	ΔΔct值	2-ΔΔct	2-ΔΔct均值	标准偏差	百分比		origin作图	PPO
0h	CK	23.4501	23.503	24.7135	1.21056	1.39282	-0.182262	1.13466	1.00684	0.141635	14.0672
		23.762		24.8513	1.34836		-0.0444594	1.0313					时间	CK相对表达量	CK标准差	U相对表达量	U标准差	U/CK
		23.2968		25.1225	1.61954		0.226721	0.854575					0	1.00684	0.141635	2.27554	0.151593	2.26007
	U	24.8346	24.7955	25.0034	0.207906		-1.18491	2.2735	2.27554	0.151593	6.66185		3	2.28206	0.042292	1.7522	0.12898	0.767814
		24.6989		25.1009	0.305375		-1.08745	2.12498					6	2.0659	0.130633	2.00821	0.228767	0.972078
		24.8529		24.9084	0.112969		-1.27985	2.42814					9	2.12485	0.268947	2.7014	0.385437	1.27133
3h	CK	24.8803	25.0839	25.3102	0.226208		-1.16661	2.24484	2.28206	0.042292	1.85324		12	1.37308	0.0883913	2.09469	0.189467	1.52554
		25.1634		25.292	0.208035		-1.18479	2.2733					1	3.49994	0.334301	4.47926	0.135845	1.27981
		25.2081		25.2576	0.173698		-1.21912	2.32805					2	9.7075	1.32057	7.69656	0.133619	0.792846
	U	25.5708	25.7371	26.3453	0.608255		-0.784566	1.72257	1.7522	0.12898	7.36103		3	5.38318	1.27939	3.63342	0.386636	0.674959
		25.5819		26.2089	0.47183		-0.920991	1.89342					6	5.26141	2.86868	5.72845	0.259625	1.08877
		26.0585		26.4157	0.678588		-0.714233	1.64061					9	10.3933	1.67795	19.0872	0.333432	1.83649
6h	CK	24.0182	24.0492	24.4996	0.450389		-0.942432	1.92176	2.0659	0.130633	6.32328
		23.9094		24.32	0.270819		-1.122	2.17649
		24.22		24.372	0.322816		-1.07	2.09944
	U	24.1665	24.1609	24.3856	0.224666		-1.16816	2.24724	2.00821	0.228767	11.3916
		24.1631		24.5638	0.402893		-0.989928	1.98609
		24.1532		24.7127	0.551801		-0.84102	1.79132
9h	CK	25.6452	25.6528	25.7903	0.13756		-1.25526	2.3871	2.12485	0.268947	12.6572
		25.6596		25.9495	0.296708		-1.09611	2.13778
		25.6536		26.1583	0.505549		-0.887272	1.84967
	U	23.8974	23.8966	23.8469	-0.0496439		-1.44246	2.71785	2.7014	0.385437	14.2681
		23.8578		23.6672	-0.229334		-1.62215	3.07834
		23.9345		24.0828	0.186179		-1.20664	2.308
12h	CK	24.6138	24.5007	25.5405	1.03987		-0.352948	1.27717	1.37308	0.0883913	6.43744
		24.4486		25.3562	0.855513		-0.537308	1.45126
		24.4396		25.4176	0.916891		-0.47593	1.39081
	U	24.4915	24.5423	25.0275	0.485187		-0.907634	1.87597	2.09469	0.189467	9.0451
		24.5611		24.7922	0.249912		-1.14291	2.20826
		24.5742		24.7977	0.255418		-1.1374	2.19985
1d	CK	24.6287	24.568	24.2606	-0.307412		-1.70023	3.24953	3.49994	0.334301	9.55163
		24.5573		24.2078	-0.360234		-1.75306	3.37072
		24.518		24.0049	-0.563072		-1.95589	3.87956
	U	24.3868	24.3007	23.549	-0.75173		-2.14455	4.42155	4.47926	0.135845	3.03277
		24.047		23.562	-0.7387		-2.13152	4.38179
		24.4683		23.4811	-0.81957		-2.21239	4.63443
2d	CK	24.7213	24.4186	22.3815	-2.0371		-3.42992	10.7773	9.7075	1.32057	13.6036
		24.1892		22.4732	-1.94541		-3.33823	10.1136
		24.3453		22.7703	-1.64834		-3.04117	8.23156
	U	24.8276	24.848	23.2959	-1.55207		-2.94489	7.70018	7.69656	0.133619	1.73608
		24.7131		23.3222	-1.52579		-2.91861	7.56117
		25.0033		23.2721	-1.57588		-2.9687	7.82833
3d	CK	23.8632	23.9861	22.7259	-1.26022		-2.65305	6.28994	5.38318	1.27939	23.7664
		24.078		23.4082	-0.577945		-1.97077	3.91976
		24.0172		22.8085	-1.1776		-2.57042	5.93982
	U	23.6789	23.6156	23.3163	-0.299236		-1.69206	3.23117	3.63342	0.386636	10.6411
		23.6243		23.0076	-0.608		-2.00082	4.00228
		23.5435		23.1339	-0.481707		-1.87453	3.66682
6d	CK	25.9629	26.1198	24.5208	-1.59901		-2.99183	7.95484	5.26141	2.86868	54.523
		25.9368		26.346	0.226207		-1.16661	2.24484
		26.4598		25.0312	-1.08862		-2.48144	5.58456
	U	24.5508	24.4871	23.4088	-1.07833		-2.47115	5.54487	5.45004	0.259625	4.76373
		24.224		23.3163	-1.17083		-2.56366	5.91204
		24.6866		23.5892	-0.897958		-2.29078	4.8932
9d	CK	24.839	24.8139	23.0747	-1.73922		-3.13204	8.76674	10.3933	1.67795	16.1445
		24.4466		22.6076	-2.2063		-3.59912	12.1183
		25.1562		22.8429	-1.97104		-3.36386	10.2949
	U	25.9	25.8979	23.0238	-2.87415		-4.26697	19.2525	19.2544	0.333432	1.73172
		26.1023		23.0488	-2.84917		-4.24199	18.9219
		25.6914		22.9988	-2.89914		-4.29196	19.5888
		actin		MAP3K3
样本		ct 值	内参cq均值	ct 值	Δct值	CK Δct均值	ΔΔct值	2-ΔΔct	2-ΔΔct均值	标准偏差	百分比		origin作图	MAPK
0h	CK	23.5377	23.9521	24.3566	0.404572	0.240842	0.16373	0.892714	1.00318	0.0960167	9.5712
		24.4572		24.1222	0.17011		-0.070732	1.05025					时间	CK相对表达量	CK标准差	U相对表达量	U标准差	U/CK
		23.8613		24.0999	0.147844		-0.0929981	1.06658					0	1.00318	0.0960167	2.47777	0.379316	2.46991
	U	25.2378	25.2884	24.3497	-0.938677		-1.17952	2.26501	2.47777	0.379316	15.3088		3	1.18799	0.156751	1.45531	0.197635	1.22502
		25.3506		24.3576	-0.930741		-1.17158	2.25259					6	1.56485	0.141675	1.11197	0.161799	0.710591
		25.2767		23.9854	-1.303		-1.54385	2.91571					9	1.44198	0.148151	1.08632	0.0710313	0.753356
3h	CK	24.8803	25.0839	24.9957	-0.0882537		-0.329096	1.25623	1.18799	0.156751	13.1947		12	1.81081	0.135663	1.3337	0.0568893	0.736522
		25.1634		25.3123	0.228367		-0.0124753	1.00868					1	0.45109	0.0529581	0.200102	0.0574859	0.443596
		25.2081		24.9473	-0.13662		-0.377462	1.29905					2	0.436615	0.0751541	0.834011	0.0655255	1.91018
	U	25.5708	25.7371	25.4746	-0.262432		-0.503274	1.41743	1.45531	0.197635	13.5803		3	0.272031	0.0462116	0.359137	0.0148298	1.32021
		25.5819		25.2388	-0.498266		-0.739108	1.66914					6	0.150456	0.00561771	0.645194	0.0199002	4.28826
		26.0585		25.6225	-0.114578		-0.35542	1.27936					9	0.254212	0.0740137	0.0584402	0.00909923	0.229888
6h	CK	24.0182	24.0492	23.6902	-0.359024		-0.599866	1.51558	1.56485	0.141675	9.05359
		23.9094		23.5038	-0.5454		-0.786242	1.72458
		24.22		23.7497	-0.299566		-0.540408	1.45438
	U	24.1665	24.1609	24.1564	-0.00457855		-0.245421	1.18544	1.11197	0.161799	14.5507
		24.1631		24.1102	-0.0507504		-0.291593	1.22399
		24.1532		24.512	0.35103		0.110188	0.926467
9h	CK	25.6452	25.6528	25.4969	-0.155915		-0.396757	1.31655	1.44198	0.148151	10.2742
		25.6596		25.2107	-0.442123		-0.682965	1.60544
		25.6536		25.4041	-0.248654		-0.489496	1.40395
	U	23.8974	23.8966	24.0959	0.199313		-0.041529	1.0292	1.08632	0.0710313	6.53869
		23.8578		24.048	0.151471		-0.0893715	1.06391
		23.9345		23.916	0.01945		-0.221392	1.16586
12h	CK	24.8219	24.7464	24.0253	-0.721086		-0.961929	1.94791	1.81081	0.135663	7.49184
		24.8014		24.2417	-0.504726		-0.745568	1.67663
		24.6158		24.1329	-0.613447		-0.85429	1.80787
	U	24.389	24.4239	24.2934	-0.130485		-0.371327	1.29354	1.3337	0.0568893	4.26553
		24.4297		24.1806	-0.243346		-0.484189	1.3988
		24.4531		24.2766	-0.147352		-0.388195	1.30875
1d	CK	24.6287	24.568	26.1042	1.53616		1.29532	0.407446	0.45109	0.0529581	11.74
		24.5573		25.7803	1.21226		0.971413	0.510006
		24.518		26.0071	1.43904		1.1982	0.435819
	U	24.3868	24.3007	26.4525	2.15181		1.91096	0.265915	0.200102	0.0574859	28.7283
		24.047		27.1881	2.88736		2.64652	0.159705
		24.4683		27.0587	2.75801		2.51717	0.174685
2d	CK	24.7213	24.4186	25.7405	1.32191		1.08107	0.472679	0.436615	0.0751541	17.2129
		24.1892		25.6977	1.27903		1.03818	0.48694
		24.3453		26.1731	1.75448		1.51364	0.350226
	U	24.8276	24.848	25.2283	0.380322		0.139479	0.907847	0.834011	0.0655255	7.85666
		24.7131		25.4422	0.594161		0.353318	0.782781
		25.0033		25.3903	0.542347		0.301505	0.811406
3d	CK	23.8632	23.9861	26.4172	2.43108		2.19024	0.219115	0.272031	0.0462116	16.9876
		24.078		26.0002	2.01415		1.77331	0.292538
		24.0172		25.9427	1.95661		1.71577	0.304441
	U	23.6789	23.6156	25.2705	1.65495		1.41411	0.375242	0.359137	0.0148298	4.12927
		23.6243		25.3874	1.77181		1.53097	0.346045
		23.5435		25.346	1.73039		1.48955	0.356124
6d	CK	24.0507	24.3211	27.2349	2.91377		2.67293	0.156808	0.150456	0.00561771	3.73379
		24.7671		27.3142	2.99307		2.75223	0.148421
		24.1455		27.3365	3.01543		2.77458	0.146139
	U	24.856	24.7333	25.5816	0.848296		0.607454	0.656354	0.645194	0.0199002	3.08437
		24.728		25.6449	0.911521		0.670679	0.628211
		24.616		25.5934	0.860073		0.61923	0.651018
9d	CK	24.839	24.8139	27.1511	2.33719		2.09635	0.233849	0.254212	0.0740137	29.115
		24.4466		26.627	1.81313		1.57229	0.336275
		25.1562		27.4317	2.61783		2.37699	0.19251
	U	25.9	25.8979	30.022	4.12413		3.88329	0.0677663	0.0584402	0.00909923	15.5702
		26.1023		30.4727	4.57476		4.33392	0.0495863
		25.6914		30.2474	4.34944		4.1086	0.0579679
4.16补做
		actin		POD									origin作图	POD
样本		ct 值	内参cq均值	ct 值	Δct值	CK Δct均值	ΔΔct值	2-ΔΔct	2-ΔΔct均值	标准偏差	百分比
0h	CK	23.4501	23.503	28.0507	4.54774	4.57725	-0.0295106	1.02067	1.00057	0.0411138	4.10903		时间	CK相对表达量	CK标准差	U相对表达量	U标准差	U/CK
		23.762		28.1492	4.64628		0.0690346	0.953276					0	1.00057	0.0411138	3.46303	0.190458	3.46105
		23.2968		28.0407	4.53772		-0.039524	1.02777					3	2.73381	0.449933	3.55192	0.437637	1.29926
	U	24.8346	24.7955	27.5223	2.72685		-1.8504	3.60601	3.46303	0.190458	5.49974		6	1.80179	0.250986	2.57517	0.16039	1.42923
		24.6989		27.6737	2.87822		-1.69903	3.24683					9	2.00902	0.559816	1.65585	0.206148	0.824207
		24.8529		27.5505	2.75502		-1.82223	3.53626					12	3.89588	0.145345	3.90576	0.295213	1.00254
3h	CK	25.0061	24.8894	27.8282	2.93877		-1.63848	3.11338	2.73381	0.449933	16.4581		1	2.59928	0.257476	1.5521	0.0873448	0.597127
		24.9101		28.3052	3.41581		-1.16144	2.2368					2	2.50892	0.137664	1.4623	0.0920741	0.58284
		24.752		27.9551	3.06565		-1.5116	2.85126					3	2.96682	0.604283	2.08177	0.418873	0.701683
	U	25.5049	25.4104	28.0346	2.6242		-1.95305	3.87192	3.55192	0.437637	12.3211		6	3.04477	1.05104	1.87334	0.0363641	0.615263
		25.3595		28.0882	2.67783		-1.89942	3.73063					9	3.27225	0.782551	1.43591	0.803451	0.438816
		25.3667		28.3773	2.96692		-1.61033	3.05321
6h	CK	23.796	23.7797	27.3613	3.58162		-0.995625	1.99394	1.80179	0.250986	13.9298
		23.8114		27.7549	3.97524		-0.602008	1.51783
		23.7315		27.4358	3.65611		-0.921136	1.89361
	U	24.034	24.1095	27.3503	3.24081		-1.33644	2.52527	2.57517	0.16039	6.22831
		24.0111		27.3965	3.28702		-1.29023	2.44567
		24.2833		27.2249	3.11541		-1.46183	2.75458
9h	CK	25.2579	25.2788	28.4474	3.16855		-1.4087	2.65498	2.00902	0.559816	27.8651
		25.4253		29.1206	3.84179		-0.735455	1.66492
		25.1532		29.0845	3.80565		-0.7716	1.70716
	U	23.921	23.7107	27.7374	4.02669		-0.550558	1.46465	1.65585	0.206148	12.4497
		23.5772		27.5842	3.87357		-0.703677	1.62865
		23.6339		27.3816	3.67094		-0.906311	1.87425
12h	CK	24.6138	24.5007	27.0579	2.55724		-2.02001	4.05586	3.89588	0.145345	3.73073
		24.4486		27.1294	2.62871		-1.94853	3.85982
		24.4396		27.1626	2.66193		-1.91532	3.77196
	U	24.4915	24.5423	27.2339	2.69166		-1.88559	3.69504	3.90576	0.295213	7.5584
		24.5611		27.0344	2.49211		-2.08514	4.24317
		24.5742		27.2015	2.65922		-1.91803	3.77907
1d	CK	25.0329	24.8017	27.8453	3.04357		-1.53368	2.89524	2.59928	0.257476	9.90568
		24.6118		28.0999	3.29817		-1.27908	2.42685
		24.7606		28.0711	3.26939		-1.30786	2.47574
	U	24.2538	24.1772	28.2049	4.02764		-0.549612	1.46369	1.5521	0.0873448	5.62753
		24.2016		28.0422	3.86501		-0.712236	1.63834
		24.0762		28.1182	3.94102		-0.636228	1.55426
2d	CK	24.0572	24.1757	27.462	3.28631		-1.29094	2.44687	2.50892	0.137664	5.487
		24.2623		27.3379	3.1622		-1.41505	2.66668
		24.2076		27.482	3.3063		-1.27095	2.4132
	U	24.3243	24.1514	28.277	4.12564		-0.451613	1.36757	1.4623	0.0920741	6.29654
		24.0244		28.1749	4.02354		-0.553709	1.46785
		24.1054		28.095	3.94362		-0.633631	1.55146
3d	CK	24.6149	24.579	27.9656	3.38655		-1.1907	2.28263	2.96682	0.604283	20.368
		24.5129		27.3791	2.80007		-1.77717	3.42754
		24.6093		27.4826	2.90357		-1.67368	3.19028
	U	24.2053	24.1868	27.6837	3.49695		-1.0803	2.11447	2.08177	0.418873	20.1211
		24.0974		28.0437	3.85697		-0.720278	1.6475
		24.2577		27.4517	3.26497		-1.31228	2.48333
6d	CK	25.9629	26.1198	29.309	3.18918		-1.38807	2.61729	3.04477	1.05104	34.5195
		25.9368		28.6122	2.49244		-2.08481	4.2422
		26.4598		29.5113	3.39148		-1.18576	2.27484
	U	24.5508	24.4871	28.1988	3.7117		-0.865544	1.82203	1.87334	0.0363641	1.94114
		24.224		28.2401	3.75301		-0.824239	1.7706
		24.6866		28.0448	3.55763		-1.01962	2.02738
9d	CK	25.1021	24.9015	27.4266	2.52508		-2.05217	4.14728	3.27225	0.782551	23.9148
		24.7735		27.8795	2.97794		-1.59931	3.02997
		24.829		28.0785	3.17699		-1.40026	2.63949
	U	25.1833	25.1193	29.3335	4.21429		-0.362958	1.28606	1.43591	0.803451	55.9539
		25.1007		30.1746	5.05531		0.478062	0.717941
		25.0738		28.4925	3.37327		-1.20398	2.30374

## Sheet: 10个验证基因FC对数值
PPO-FxaC_11g01590
FxaC_11g01590
Compare Group			log2FC
CK_0h vs U_0h			0.705711
CK_3h vs U_3h			-0.0158577
CK_6h vs U_6h			-0.444361
CK_9h vs U_9h			0.672515
CK_12h vs U_12h			0.234878
CK_1d vs U_1d			-0.648086
CK_2d vs U_2d			-0.214001
CK_3d vs U_3d			0.124659
CK_6d vs U_6d			-0.361078
CK_9d vs U_9d			-0.0884098
CHI-FxaC_1g11640
FxaC_1g11640
Compare Group			log2FC
CK_0h vs U_0h			-0.21798
CK_3h vs U_3h			0.229277
CK_6h vs U_6h			0.448924
CK_9h vs U_9h			-0.171727
CK_12h vs U_12h			0.311796
CK_1d vs U_1d			0.530902
CK_2d vs U_2d			-1.52112
CK_3d vs U_3d			0.102045
CK_6d vs U_6d			0.299521
CK_9d vs U_9d			0.533222
MAPK3-FxaC_1g17390
FxaC_1g17390
Compare Group			log2FC
CK_0h vs U_0h			1.34689
CK_3h vs U_3h			-0.0514835
CK_6h vs U_6h			-0.21379
CK_9h vs U_9h			-0.267151
CK_12h vs U_12h			0.187597
CK_1d vs U_1d			-0.668105
CK_2d vs U_2d			-0.282755
CK_3d vs U_3d			-0.557909
CK_6d vs U_6d			1.52046
CK_9d vs U_9d			0.321228
POD-FxaC_21g58340
FxaC_21g58340
Compare Group			log2FC
CK_0h vs U_0h			1.506
CK_3h vs U_3h			0.0886763
CK_6h vs U_6h			0.0568866
CK_9h vs U_9h			1.45834
CK_12h vs U_12h			-0.166324
CK_1d vs U_1d			-2.10478
CK_2d vs U_2d			-0.120702
CK_3d vs U_3d			0.455218
CK_6d vs U_6d			-0.543975
CK_9d vs U_9d			-0.936968
ERF-FxaC_26g07610
FxaC_26g07610
Compare Group			log2FC
CK_0h vs U_0h			-0.732796
CK_3h vs U_3h			0.778013
CK_6h vs U_6h			-1.19775
CK_9h vs U_9h			-0.481774
CK_12h vs U_12h			-2.40839
CK_1d vs U_1d			-2.09234
CK_2d vs U_2d			1.19558
CK_3d vs U_3d			0.827362
CK_6d vs U_6d			-0.0149728
CK_9d vs U_9d			-0.0331374
HSP-FxaC_27g39130
FxaC_27g39130
Compare Group			log2FC
CK_0h vs U_0h			-1.99512
CK_3h vs U_3h			0.243901
CK_6h vs U_6h			1.76454
CK_9h vs U_9h			0.0446317
CK_12h vs U_12h			1.57651
CK_1d vs U_1d			-0.223439
CK_2d vs U_2d			1.05436
CK_3d vs U_3d			-0.247131
CK_6d vs U_6d			-0.799385
CK_9d vs U_9d			-0.389011
PG-FxaC_4g12140
FxaC_4g12140
Compare Group			log2FC
CK_0h vs U_0h			-1.79012
CK_3h vs U_3h			-0.073259
CK_6h vs U_6h			1.27763
CK_9h vs U_9h			1.16316
CK_12h vs U_12h			0.173253
CK_1d vs U_1d			-0.245425
CK_2d vs U_2d			0.0891917
CK_3d vs U_3d			-0.52743
CK_6d vs U_6d			-0.163844
CK_9d vs U_9d			0.538275
Hyd-FxaC_6g03070
FxaC_6g03070
Compare Group			log2FC
CK_0h vs U_0h			-0.174931
CK_3h vs U_3h			1.08333
CK_6h vs U_6h			1.10486
CK_9h vs U_9h			0.529751
CK_12h vs U_12h			-0.783608
CK_1d vs U_1d			1.55843
CK_2d vs U_2d			-0.109192
CK_3d vs U_3d			0.597806
CK_6d vs U_6d			1.37625
CK_9d vs U_9d			0.997364
ARF-FxaC_8g31020
FxaC_8g31020
Compare Group			log2FC
CK_0h vs U_0h			0.142246
CK_3h vs U_3h			-0.417368
CK_6h vs U_6h			-1.45648
CK_9h vs U_9h			0.691537
CK_12h vs U_12h			0.397661
CK_1d vs U_1d			-0.126306
CK_2d vs U_2d			0.756681
CK_3d vs U_3d			0.632447
CK_6d vs U_6d			0.703993
CK_9d vs U_9d			-2.13816
ARP-FxaC_9g45470
FxaC_9g45470
Compare Group			log2FC
CK_0h vs U_0h			1.95797
CK_3h vs U_3h			0.816179
CK_6h vs U_6h			-0.607733
CK_9h vs U_9h			0.887892
CK_12h vs U_12h			1.11865
CK_1d vs U_1d			-0.36401
CK_2d vs U_2d			0.566502
CK_3d vs U_3d			0.120128
CK_6d vs U_6d			-1.03874
CK_9d vs U_9d			-1.88571

## Sheet: 4.16补做数据
		actin		HSP
样本		ct 值	内参cq均值	ct 值	Δct值	CK Δct均值	ΔΔct值	2-ΔΔct	2-ΔΔct均值	标准偏差	百分比
0h	CK	23.4501	23.503	21.6943	-1.80864	-1.98891	0.180272	0.882537	1.0053	0.126611	12.5943
		23.762		21.3308	-2.17216		-0.183248	1.13544
		23.2968		21.517	-1.98593		0.00297602	0.997939
	U	24.8346	24.7955	20.1358	-4.65964		-2.67073	6.36751	6.07019	0.435616	7.17631
		24.6989		20.1574	-4.63804		-2.64913	6.27291
		24.8529		20.3289	-4.46663		-2.47772	5.57016
12h	CK	24.6138	24.5007	22.4445	-2.05614		-0.0672304	1.0477	1.18508	0.177667	14.9921
		24.4486		22.0411	-2.45954		-0.470634	1.38572
		24.4396		22.3459	-2.15473		-0.165825	1.12181
	U	24.4915	24.5423	23.3309	-1.21143		0.777481	0.583385	0.631648	0.0422524	6.68924
		24.5611		23.1486	-1.39373		0.595178	0.661963
		24.5742		23.1758	-1.36653		0.622382	0.649597
6d	CK	25.9629	26.1198	24.0721	-2.0477		-0.0587949	1.0416	1.19871	0.230438	19.2239
		25.9368		24.0049	-2.11493		-0.126021	1.09128
		26.4598		23.5817	-2.53808		-0.549169	1.46324
	U	24.5508	24.4871	22.226	-2.26115		-0.272236	1.20768	1.1003	0.171388	15.5765
		24.224		22.2466	-2.24056		-0.251651	1.19057
		24.6866		22.646	-1.84113		0.147776	0.902641
9d	CK	25.1021	24.9015	23.3581	-1.54346		0.445452	0.734354	0.797369	0.0618217	7.75321
		24.7735		23.1337	-1.76783		0.221078	0.857924
		24.829		23.2349	-1.66667		0.322235	0.79983
	U	25.1833	25.1193	22.6737	-2.44554		-0.456627	1.37233	1.39018	0.0166967	1.20105
		25.1007		22.6393	-2.47991		-0.490996	1.40541
		25.0738		22.6524	-2.46689		-0.477977	1.39279
		actin		PPO
样本		ct 值	内参cq均值	ct 值	Δct值	CK Δct均值	ΔΔct值	2-ΔΔct	2-ΔΔct均值	标准偏差	百分比
0h	CK	23.4501	23.503	24.7135	1.21056	1.39282	-0.182262	1.13466	1.00684	0.141635	14.0672
		23.762		24.8513	1.34836		-0.0444594	1.0313
		23.2968		25.1225	1.61954		0.226721	0.854575
	U	24.8346	24.7955	25.0034	0.207906		-1.18491	2.2735	2.27554	0.151593	6.66185
		24.6989		25.1009	0.305375		-1.08745	2.12498
		24.8529		24.9084	0.112969		-1.27985	2.42814
12h	CK	24.6138	24.5007	25.5405	1.03987		-0.352948	1.27717	1.37308	0.0883913	6.43744
		24.4486		25.3562	0.855513		-0.537308	1.45126
		24.4396		25.4176	0.916891		-0.47593	1.39081
	U	24.4915	24.5423	25.0275	0.485187		-0.907634	1.87597	2.09469	0.189467	9.0451
		24.5611		24.7922	0.249912		-1.14291	2.20826
		24.5742		24.7977	0.255418		-1.1374	2.19985
6d	CK	25.9629	26.1198	24.5208	-1.59901		-2.99183	7.95484	5.26141	2.86868	54.523
		25.9368		26.346	0.226207		-1.16661	2.24484
		26.4598		25.0312	-1.08862		-2.48144	5.58456
	U	24.5508	24.4871	23.4088	-1.07833		-2.47115	5.54487	5.45004	0.515996	9.46775
		24.224		23.3163	-1.17083		-2.56366	5.91204
		24.6866		23.5892	-0.897958		-2.29078	4.8932
		actin		CHI
样本		ct 值	内参cq均值	ct 值	Δct值	CK Δct均值	ΔΔct值	2-ΔΔct	2-ΔΔct均值	标准偏差	百分比
2d	CK	24.0572	24.1757	24.8441	0.668446	0.709846	-0.0414003	1.02911	1.00206	0.077625	7.74657
		24.2623		24.798	0.622339		-0.0875068	1.06253
		24.2076		25.0144	0.838753		0.128907	0.914524
	U	24.3243	24.1514	25.1278	0.976428		0.266582	0.831287	0.802727	0.05233	6.51903
		24.0244		25.1221	0.970754		0.260908	0.834562
		24.1054		25.2911	1.13971		0.429866	0.742331
6d	CK	25.9629	26.1198	26.1336	0.0138006		-0.696045	1.62006	1.50219	0.120501	8.02165
		25.9368		26.3658	0.245994		-0.463851	1.37922
		26.4598		26.2377	0.117873		-0.591972	1.50731
	U	24.5508	24.4871	24.1745	-0.312597		-1.02244	2.03136	2.16394	0.118201	5.46229
		24.224		24.0218	-0.465382		-1.17523	2.25829
		24.6866		24.058	-0.429093		-1.13894	2.20219
		actin		ERF
样本		ct 值	内参cq均值	ct 值	Δct值	CK Δct均值	ΔΔct值	2-ΔΔct	2-ΔΔct均值	标准偏差	百分比
1d	CK	25.0329	24.8017	27.0809	2.27918	2.44783	-0.168651	1.12401	1.00349	0.104422	10.4059
		24.6118		27.3389	2.53714		0.0893108	0.939972
		24.7606		27.3289	2.52717		0.0793399	0.946491
	U	24.2538	24.1772	27.6582	3.48096		1.03313	0.488648	0.487991	0.00631842	1.29478
		24.2016		27.6426	3.46538		1.01755	0.493955
		24.0762		27.6798	3.50261		1.05478	0.481369
6d	CK	25.9629	26.1198	26.3098	0.189974		-2.25785	4.7828	4.64199	0.348941	7.51705
		25.9368		26.2753	0.155481		-2.29235	4.89853
		26.4598		26.482	0.362184		-2.08564	4.24465
	U	24.5508	24.4871	25.9363	1.44914		-0.998688	1.99818	2.19733	0.184887	8.41416
		24.224		25.694	1.20689		-1.24094	2.36352
		24.6866		25.7777	1.29059		-1.15724	2.2303
		actin		Hyd
样本		ct 值	内参cq均值	ct 值	Δct值	CK Δct均值	ΔΔct值	2-ΔΔct	2-ΔΔct均值	标准偏差	百分比
0h	CK	23.4501	23.503	27.4306	3.92765	3.97448	-0.0468268	1.03299	1.0003	0.0301644	3.01553
		23.762		27.4856	3.98262		0.00814211	0.994372
		23.2968		27.5161	4.01317		0.0386847	0.973542
	U	24.8346	24.7955	26.3979	1.60246		-2.37202	5.17665	4.70082	0.654985	13.9334
		24.6989		26.7867	1.99124		-1.98324	3.95379
		24.8529		26.4561	1.66065		-2.31383	4.972
6h	CK	23.796	23.7797	27.2717	3.49203		-0.482453	1.39712	1.47852	0.15935	10.7777
		23.8114		27.2933	3.51367		-0.460806	1.37631
		23.7315		27.0211	3.24145		-0.733031	1.66213
	U	24.034	24.1095	26.0235	1.91401		-2.06047	4.17122	4.45392	0.308192	6.91957
		24.0111		25.9438	1.83433		-2.14015	4.40809
		24.2833		25.8262	1.71673		-2.25776	4.78247
		actin		ARF
样本		ct 值	内参cq均值	ct 值	Δct值	CK Δct均值	ΔΔct值	2-ΔΔct	2-ΔΔct均值	标准偏差	百分比
3d	CK	24.6149	24.579	24.6041	0.0250192	0.0841805	-0.0591613	1.04186	1.00292	0.0922076	9.19387
		24.5129		24.5666	-0.0124563		-0.0966368	1.06928
		24.6093		24.819	0.239979		0.155798	0.897636
	U	24.2053	24.1868	24.4946	0.307805		0.223624	0.856411	0.842777	0.0214989	2.55096
		24.0974		24.5608	0.374019		0.289838	0.817994
		24.2577		24.4988	0.311998		0.227817	0.853926
		actin		ARP
样本		ct 值	内参cq均值	ct 值	Δct值	CK Δct均值	ΔΔct值	2-ΔΔct	2-ΔΔct均值	标准偏差	百分比
9d	CK	25.1021	24.9015	24.0706	-0.830951	-0.720226	-0.110725	1.07977	1.00207	0.0786392	7.84771
		24.7735		24.2977	-0.603885		0.116341	0.922524
		24.829		24.1757	-0.725842		-0.00561594	1.0039
	U	25.1833	25.1193	24.9148	-0.204433		0.515793	0.699409	0.721813	0.0255108	3.53427
		25.1007		24.8149	-0.304377		0.415849	0.749578
		25.0738		24.8801	-0.239169		0.481057	0.716453
		actin		PG
样本		ct 值	内参cq均值	ct 值	Δct值	CK Δct均值	ΔΔct值	2-ΔΔct	2-ΔΔct均值	标准偏差	百分比
6d	CK	25.9629	26.1198	26.4913	0.371458	0.191667	0.17979	0.882831	1.00684	0.14573	14.474
		25.9368		26.0882	-0.0315708		-0.223238	1.16735
		26.4598		26.3549	0.235115		0.0434475	0.970333
	U	24.5508	24.4871	24.4341	-0.0530055		-0.244673	1.18482	1.07186	0.203531	18.9887
		24.224		24.9357	0.448548		0.25688	0.836896
		24.6866		24.4232	-0.06395		-0.255617	1.19385

## Sheet: 4.3处理数据
		actin		PG								CHI								ARF								ARP								ERF
样本		ct 值	内参cq均值	PG ct 值	Δct值	CK Δct均值	ΔΔct值	2-ΔΔct	2-ΔΔct均值	标准偏差	百分比	CHI ct 值	Δct值	CK Δct均值	ΔΔct值	2-ΔΔct	2-ΔΔct均值	标准偏差	百分比	ARF ct 值	Δct值	CK Δct均值	ΔΔct值	2-ΔΔct	2-ΔΔct均值	标准偏差	百分比	ARP ct 值	Δct值	CK Δct均值	ΔΔct值	2-ΔΔct	2-ΔΔct均值	标准偏差	百分比	ERF ct 值	Δct值	CK Δct均值	ΔΔct值	2-ΔΔct	2-ΔΔct均值	标准偏差	百分比
0h	CK	23.6452	23.62	24.7582	1.13818	1.09291	0.0452743	0.969106	1.00107	0.0572618	5.72006	23.8159	0.19584	0.455895	-0.260056	1.19752	1.00839	0.163877	16.2513	23.2628	-0.357208	-0.395722	0.0385147	0.973657	1.00379	0.108152	10.7744	23.8373	0.217236	-0.00391955	0.221156	0.857878	1.0082	0.157966	15.6682	27.8151	4.19503	3.75482	0.440214	0.737025	1.02525	0.270025	26.3375
		23.5134		24.7615	1.14143		0.0485254	0.966924				24.2143	0.594264		0.138369	0.908546				23.3542	-0.265833		0.129889	0.913901				23.625	0.00492672		0.00884627	0.993887				27.0274	3.40732		-0.347505	1.27236
		23.7016		24.6192	0.999108		-0.0937997	1.06718				24.1976	0.577582		0.121687	0.919112				23.0559	-0.564126		-0.168404	1.12381				23.3861	-0.233922		-0.230002	1.17284				27.2822	3.66211		-0.0927089	1.06637
	U	24.1242	24.1404	25.6351	1.49472		0.401813	0.756906	0.599399	0.158036	26.3657	24.5985	0.458157		0.00226229	0.998433	1.09309	0.0862689	7.89218	24.2791	0.138777		0.5345	0.690398	0.599839	0.171368	28.569	23.4151	-0.725246		-0.721326	1.6487	1.66897	0.244223	14.6331	26.9341	2.79378		-0.961043	1.94672	1.72951	0.338315	19.5613
		23.9724		25.9692	1.82879		0.735882	0.600451				24.3731	0.23273		-0.223166	1.16729				24.245	0.104643		0.500366	0.706928				23.1933	-0.947053		-0.943133	1.9227				26.9676	2.82722		-0.927604	1.90211
		24.3245		26.4149	2.27458		1.18167	0.44084				24.4411	0.300723		-0.155172	1.11355				25.0587	0.918329		1.31405	0.40219				23.6149	-0.525491		-0.521571	1.43552				27.4733	3.3329		-0.421923	1.33971
3h	CK	25.335	25.1196	26.2409	1.12126		0.0283556	0.980537	0.958988	0.186055	19.4011	25.7282	0.608619		0.152724	0.89955	0.949471	0.219215	23.0881	25.2793	0.159687		0.555409	0.680464	0.693292	0.125142	18.0505	25.0833	-0.0363769		-0.0324573	1.02275	1.40755	0.357242	25.3804	27.6898	2.57018		-1.18464	2.27307	2.61768	0.298443	11.4011
		25.05		26.6026	1.48297		0.390061	0.763097				25.9724	0.852733		0.396838	0.759521				25.5221	0.4025		0.798222	0.575057				24.5587	-0.560925		-0.557006	1.47121				27.3932	2.27358		-1.48124	2.79188
		24.9739		26.032	0.91234		-0.180568	1.13333				25.3254	0.205732		-0.250163	1.18934				25.0026	-0.117058		0.278664	0.824354				24.326	-0.793586		-0.789667	1.72868				27.3952	2.27555		-1.47927	2.78807
	U	25.4907	25.675	26.9908	1.31582		0.222911	0.856835	0.858725	0.0129799	1.51153	26.1512	0.476247		0.0203518	0.985992	1.07232	0.195532	18.2345	26.0009	0.325935		0.721657	0.606401	0.652537	0.0472742	7.24467	24.5308	-1.1442		-1.14028	2.20423	2.13739	0.120935	5.65805	28.1643	2.48928		-1.26554	2.40417	3.23584	0.788042	24.3535
		25.4811		27.0078	1.33283		0.239918	0.846793				25.7566	0.0816575		-0.374238	1.29615				25.792	0.117054		0.512777	0.700872				24.5269	-1.14806		-1.14415	2.21015				27.4401	1.76516		-1.98966	3.97145
		26.0532		26.9646	1.2896		0.196697	0.872546				26.2281	0.553161		0.0972655	0.934803				25.9	0.225015		0.620737	0.650339				24.6727	-1.00233		-0.998406	1.99779				27.6935	2.01847		-1.73635	3.33191
6h	CK	23.4768	23.5444	24.0553	0.510898		-0.58201	1.49693	1.2333	0.228412	18.5204	23.8516	0.307253		-0.148642	1.10853	1.05263	0.208387	19.7969	23.0306	-0.513805		-0.118083	1.08529	1.19532	0.274254	22.944	22.849	-0.695328		-0.691408	1.61486	1.69923	0.206984	12.181	26.4076	2.86319		-0.89163	1.85527	1.77852	0.145985	8.20823
		23.5543		24.5067	0.962359		-0.130549	1.09471				24.2831	0.7387		0.282805	0.821991				23.1585	-0.385825		0.00989725	0.993163				22.9103	-0.634106		-0.630186	1.54777				26.612	3.06761		-0.687212	1.61017
		23.6019		24.489	0.944609		-0.148299	1.10826				23.7047	0.160332		-0.295563	1.22736				22.5565	-0.987881		-0.592159	1.5075				22.588	-0.956312		-0.952392	1.93508				26.3961	2.85169		-0.90313	1.87012
	U	23.678	23.7604	25.4071	1.64669		0.553778	0.681234	0.834528	0.133281	15.9708	24.0723	0.311913		-0.143982	1.10495	1.05755	0.246958	23.3518	24.2242	0.46377		0.859492	0.551147	0.477316	0.0644998	13.513	23.8584	0.0979547		0.101874	0.931822	0.923807	0.137563	14.8908	27.001	3.2406		-0.514217	1.42822	1.58469	0.28707	18.1152
		23.4025		25.0063	1.24593		0.153019	0.899366				23.8631	0.102712		-0.353183	1.27738				24.5203	0.759846		1.15557	0.448889				23.6763	-0.0841493		-0.0802297	1.05719				26.5771	2.81672		-0.938102	1.91601
		24.2007		24.9689	1.20853		0.115624	0.922983				24.5558	0.795366		0.339471	0.790331				24.5759	0.815464		1.21119	0.431913				24.1105	0.35008		0.354	0.782412				27.0197	3.25927		-0.495551	1.40986
9h	CK	25.553	25.6975	26.4878	0.79028		-0.302628	1.23339	0.928992	0.266157	28.6501	25.4183	-0.279226		-0.735121	1.66454	1.16897	0.429319	36.7262	25.3437	-0.353794		0.0419286	0.971356	0.987022	0.0581094	5.88735	25.9798	0.282231		0.286151	0.820087	1.03351	0.203452	19.6855	27.6538	1.95625		-1.79857	3.47876	3.71547	0.621565	16.7291
		26.0863		27.0883	1.39071		0.297801	0.813491				26.2544	0.556846		0.100951	0.932418				25.3936	-0.303923		0.0917989	0.938352				25.6161	-0.0814267		-0.0775071	1.05519				27.7532	2.0557		-1.69912	3.24703
		25.4534		27.2247	1.52712		0.434214	0.740097				26.2896	0.592019		0.136124	0.909961				25.2296	-0.467977		-0.0722549	1.05136				25.4005	-0.297001		-0.293081	1.22525				27.3081	1.61058		-2.14424	4.42061
	U	23.8539	23.5072	24.6647	1.15747		0.0645627	0.956235	1.02937	0.0742031	7.20856	24.1878	0.680554		0.224659	0.855797	0.890311	0.031133	3.49686	23.3634	-0.143799		0.251924	0.839776	0.802922	0.0358668	4.46703	22.5888	-0.918417		-0.914497	1.88491	1.93532	0.10386	5.36653	25.886	2.37879		-1.37603	2.59554	2.1352	0.462889	21.6789
		23.4646		24.5613	1.05406		-0.0388456	1.02729				24.117	0.609728		0.153833	0.898859				23.4921	-0.0151476		0.380575	0.768132				22.4643	-1.04289		-1.03897	2.05477				26.1643	2.65703		-1.09779	2.14026
		23.2032		24.4566	0.949387		-0.143521	1.1046				24.0893	0.582039		0.126144	0.916277				23.4319	-0.075341		0.320381	0.800858				22.6031	-0.904093		-0.900174	1.86629				26.5224	3.01514		-0.739678	1.6698
12h	CK	24.0938	24.1776	25.1354	0.957853		-0.135055	1.09813	0.942966	0.146796	15.5674	24.3286	0.150973		-0.304922	1.23535	1.45276	0.188735	12.9914	23.936	-0.241582		0.15414	0.898668	1.1055	0.331766	30.0104	24.1276	-0.0499929		-0.0460733	1.03245	0.893001	0.165821	18.5689	28.8388	4.66119		0.90637	0.533526	0.913296	0.418536	45.827
		24.1318		25.5811	1.40352		0.310616	0.806297				24.0027	-0.174882		-0.630777	1.5484				23.8871	-0.290498		0.105224	0.929661				24.6685	0.490909		0.494828	0.709646				28.1765	3.99894		0.244121	0.84433
		24.3071		25.3838	1.20622		0.11331	0.924465				23.9786	-0.199028		-0.654923	1.57453				23.2083	-0.969263		-0.573541	1.48817				24.2677	0.0901055		0.0940251	0.936905				27.4866	3.30906		-0.445759	1.36203
	U	23.9937	24.0977	25.4249	1.32719		0.234286	0.850106	0.975246	0.138526	14.2042	24.0637	-0.0340045		-0.4899	1.40435	1.33232	0.0673133	5.05235	24.2651	0.167417		0.56314	0.676828	0.819806	0.256502	31.2882	24.583	0.485323		0.489243	0.712399	0.659993	0.0517431	7.83994	28.0927	3.99505		0.240233	0.846609	0.693459	0.148156	21.3648
		24.1657		25.0218	0.924141		-0.168767	1.1241				24.2076	0.109922		-0.345973	1.27101				24.2869	0.189257		0.584979	0.666659				24.8094	0.71171		0.715629	0.608939				28.7128	4.61506		0.860239	0.550861
		24.1337		25.2623	1.16458		0.0716716	0.951535				24.1513	0.0536158		-0.402279	1.32159				23.5437	-0.55397		-0.158248	1.11593				24.6962	0.598516		0.602436	0.658641				28.4027	4.30506		0.550236	0.682908
1d	CK	24.3758	24.3632	25.1872	0.82401		-0.268898	1.20489	1.09125	0.103914	9.52241	26.3234	1.9602		1.50431	0.352499	0.662214	0.27087	40.9038	25.076	0.712716		1.10844	0.463796	0.539324	0.0684057	12.6836	25.2936	0.930395		0.934315	0.523291	0.479372	0.0424459	8.85448	27.7592	3.39601		-0.358812	1.28237	1.77613	0.920644	51.8342
		24.3321		25.4546	1.09137		-0.00153887	1.00107				25.0454	0.682128		0.226233	0.854864				24.8116	0.448368		0.84409	0.557062				25.5484	1.1852		1.18912	0.438571				26.613	2.24978		-1.50504	2.83832
		24.3818		25.3615	0.998261		-0.0946468	1.0678				25.1789	0.815686		0.359791	0.779278				24.7114	0.348203		0.743925	0.597113				25.4295	1.06627		1.07019	0.476255				27.8458	3.48256		-0.272261	1.2077
	U	24.3049	24.21	25.388	1.17797		0.0850672	0.942741	1.1046	0.152984	13.8497	24.6937	0.483645		0.0277498	0.980949	0.954918	0.188443	19.734	24.3957	0.185661		0.581384	0.668323	0.646783	0.0388522	6.007	25.2386	1.02853		1.03245	0.48888	0.449921	0.0425328	9.4534	27.7955	3.58547		-0.169355	1.12456	1.03921	0.0842336	8.10556
		24.1525		25.134	0.923927		-0.168981	1.12426				25.0717	0.861704		0.405809	0.754813				24.5466	0.336606		0.732328	0.601932				25.5117	1.30171		1.30563	0.404543				28.0296	3.81954		0.0647148	0.956134
		24.1726		24.9847	0.774668		-0.31824	1.24681				24.4909	0.280859		-0.175036	1.12899				24.3919	0.181842		0.577564	0.670094				25.3379	1.1279		1.13182	0.456339				27.9125	3.7025		-0.0523199	1.03693
2d	CK	23.6019	23.6967	24.8105	1.11378		0.0208703	0.985638	1.14932	0.231368	20.1308	24.6992	0.668446		0.21255	0.86301	0.840321	0.0650961	7.74657	25.0365	1.33976		1.73548	0.300309	0.315895	0.074914	23.7149	24.0038	0.307129		0.311048	0.806056	0.851413	0.0395311	4.64301	25.8381	2.14142		-1.6134	3.05971	3.03818	0.197152	6.48914
		24.1353		24.7216	1.02484		-0.068069	1.04831				24.7558	0.622339		0.166444	0.891036				24.6324	0.935704		1.33143	0.397375				23.8796	0.182903		0.186822	0.878539				25.9502	2.25343		-1.50139	2.83115
		23.353		24.2898	0.593101		-0.499807	1.41402				24.4581	0.838753		0.382858	0.766917				25.301	1.60428		2	0.249999				23.8943	0.197585		0.201504	0.869643				25.7628	2.06611		-1.68871	3.22369
	U	24.0146	24.1019	25.0976	0.995736		-0.0971722	1.06967	1.32969	0.226045	16.9998	25.174	0.976428		0.520533	0.697114	0.673164	0.0438838	6.51903	25.0208	0.918916		1.31464	0.402026	0.399681	0.0301683	7.54809	24.5461	0.444243		0.448163	0.732976	0.709745	0.06897	9.71757	26.3264	2.2245		-1.53032	2.8885	2.73323	0.142854	5.22657
		24.3209		24.6688	0.56688		-0.526028	1.43996				25.2151	0.970754		0.514859	0.699861				24.9284	0.826544		1.22227	0.428609				24.7596	0.65772		0.661639	0.63216				26.4741	2.37222		-1.3826	2.60737
		23.9701		24.6297	0.527856		-0.565051	1.47944				25.2248	1.13971		0.683817	0.622516				25.1468	1.0449		1.44062	0.368409				24.4861	0.384246		0.388165	0.764101				26.4217	2.31982		-1.435	2.70381
3d	CK	23.844	23.9697	24.6887	0.718961		-0.373947	1.29589	1.28155	0.0374608	2.92308	25.1264	1.15665		0.700751	0.615252	0.611852	0.0340653	5.56757	25.4578	1.4881		1.88382	0.270965	0.364326	0.106489	29.229	25.0969	1.12721		1.13113	0.456558	0.459355	0.0357881	7.79095	25.6192	1.64952		-2.1053	4.30288	4.04951	0.220144	5.4363
		24.2938		24.7534	0.783683		-0.309225	1.23904				25.0603	1.09056		0.634665	0.64409				24.632	0.662247		1.05797	0.480307				25.2001	1.23038		1.2343	0.425047				25.7461	1.77641		-1.97841	3.94058
		23.7713		24.6734	0.703642		-0.389266	1.30973				25.2209	1.25122		0.795322	0.576215				25.1232	1.15346		1.54918	0.341705				24.9761	1.00633		1.01025	0.49646				25.7592	1.78947		-1.96535	3.90506
	U	24.2803	24.3593	24.7988	0.439495		-0.653412	1.57288	1.57457	0.0780584	4.95744	25.1769	0.817603		0.361708	0.778243	0.733936	0.076994	10.4906	25.176	0.816754		1.21248	0.431527	0.414733	0.0353213	8.51663	24.5626	0.203282		0.207202	0.866216	0.796152	0.0900557	11.3114	26.0905	1.7312		-2.02362	4.06604	4.34771	0.284828	6.55122
		24.1638		24.8698	0.51048		-0.582428	1.49737				25.4477	1.08846		0.63256	0.645031				25.3819	1.0226		1.41832	0.374148				24.8812	0.521879		0.525798	0.694575				25.9014	1.54207		-2.21275	4.63559
		24.6338		24.7267	0.367423		-0.725485	1.65346				25.1763	0.817064		0.361169	0.778534				25.1528	0.793549		1.18927	0.438524				24.6282	0.268958		0.272878	0.827667				25.9959	1.63663		-2.11819	4.34149
6d	CK	29.0626	26.6353	26.3536	-0.281716		-1.37462	2.593	1.90081	0.67347	35.4306	24.8343	0.0138006		-0.442094	1.35858	1.25974	0.101052	8.02165	25.3063	-1.32896		-0.933241	1.90956	1.96185	0.135597	6.91167	24.5057	-2.12964		-2.12572	4.3642	4.81296	0.414361	8.60929	26.0294	-0.605861		-4.36068	20.5445	20.7499	1.59971	7.70948
		25.9723		27.4088	0.773555		-0.319353	1.24777				25.0092	0.245994		-0.209901	1.15661				25.1584	-1.47693		-1.08121	2.11581				24.3405	-2.29482		-2.2909	4.89362				25.902	-0.733336		-4.48816	22.4424
		24.871		26.8316	0.196312		-0.896595	1.86167				24.7454	0.117873		-0.338022	1.26402				25.3441	-1.29117		-0.895447	1.86019				24.2581	-2.37717		-2.37325	5.18106				26.1224	-0.512928		-4.26775	19.2628
	U	22.9211	25.0694	27.6534	2.58404		1.49114	0.355732	0.562493	0.292404	51.9835	24.1704	-0.312597		-0.768492	1.70349	1.77512	0.1013	5.70669	24.5484	-0.520933		-0.125211	1.09067	1.0995	0.0124879	1.13578	24.5977	-0.471636		-0.467717	1.38292	1.2749	0.280005	21.963	26.5195	1.45013		-2.3047	4.94063	5.14367	0.287141	5.58242
		27.0927		26.5408	1.47138		0.378469	0.769254				24.0821	-0.465382		-0.921277	1.89379				24.4134	-0.656022		-0.2603	1.19773				24.5246	-0.544775		-0.540855	1.45483				26.2916	1.22221		-2.53261	5.78617
		25.1943		27.13	2.06062		0.967715	0.511315				24.3078	-0.429093		-0.884988	1.84675				24.5253	-0.544107		-0.148385	1.10833				25.0844	0.0150585		0.0189781	0.986932				26.4055	1.33617		-2.41865	5.34671
9d	CK	24.3855	24.8498	24.7854	-0.0644791		-1.15739	2.23053	1.99755	0.275111	13.7724	25.1918	0.341969		-0.113926	1.08217	1.20488	0.203292	16.8724	25.628	0.778119		1.17384	0.44324	0.57474	0.137542	23.9313	25.0429	0.193096		0.197015	0.872354	1.12497	0.225733	20.0658	26.2745	1.4246		-2.33022	5.02881	6.47487	1.79164	27.6707
		24.9874		25.1823	0.33244		-0.760467	1.69404				25.1775	0.327702		-0.128193	1.09292				25.282	0.432142		0.827865	0.563362				24.4598	-0.390077		-0.386158	1.30691				26.0399	1.19005		-2.56477	5.91662
		25.1766		24.8945	0.0446207		-1.04829	2.06807				24.7801	-0.0697075		-0.525603	1.43953				24.9328	0.0829902		0.478712	0.717618				24.5881	-0.261704		-0.257784	1.19564				25.5207	0.670897		-3.08392	8.47917
	U	25.2207	25.2805	25.3889	0.1084		-0.984508	1.97864	1.7701	0.208657	11.7879	24.6806	-0.599872		-1.05577	2.07882	2.23442	0.371156	16.6108	25.4271	0.146583		0.542306	0.686673	0.722716	0.0609085	8.42772	24.7388	-0.5417		-0.53778	1.45174	1.28684	0.228204	17.7337	26.8892	1.60867		-2.14615	4.42644	5.19495	0.944385	18.1789
		25.094		25.7304	0.449913		-0.642995	1.56157				24.4794	-0.801126		-1.25702	2.39002				25.2831	0.00256439		0.398287	0.758759				25.1106	-0.169913		-0.165993	1.12194				26.4592	1.17867		-2.57615	5.96345
		25.5268		25.5597	0.279156		-0.813751	1.75778				25.0132	-0.267251		-0.723146	1.65078				25.1928	-0.0877176		0.308005	0.807758				25.2571	-0.0234164		-0.0194969	1.01361				26.4158	1.13526		-2.61956	6.14562
origin作图	PG
时间/h	CK相对表达量	CK标准差	U相对表达量	U标准差	CK/U
0	1.00107	0.0572618	0.599399	0.158036	1.67012
3	0.958988	0.186055	0.858725	0.0129799	1.11676
6	1.2333	0.228412	0.834528	0.133281	1.47784
9	0.928992	0.266157	1.02937	0.0742031	0.902482
12	0.942966	0.146796	0.975246	0.138526	0.9669
1	1.09125	0.103914	1.1046	0.152984	0.987913
2	1.14932	0.231368	1.32969	0.226045	0.864355
3	1.28155	0.0374608	1.57457	0.0780584	0.813908
6	1.90081	0.67347	0.562493	0.292404	3.37927
9	1.99755	0.275111	1.7701	0.208657	1.12849
origin作图	CHI
时间/h	CK相对表达量	CK标准差	U相对表达量	U标准差	CK/U
0	1.00839	0.163877	1.09309	0.0862689	0.922515
3	0.949471	0.219215	1.07232	0.195532	0.885439
6	1.05263	0.208387	1.05755	0.246958	0.995343
9	1.16897	0.429319	0.890311	0.031133	1.31299
12	1.45276	0.188735	1.33232	0.0673133	1.0904
1	0.662214	0.27087	0.954918	0.188443	0.693477
2	0.71737	0.0805886	0.638752	0.0120022	1.12308
3	0.611852	0.0340653	0.733936	0.076994	0.833659
6	4.69902	0.430455	2.44163	0.164289	1.92454
9	1.20488	0.203292	2.23442	0.371156	0.539234
origin作图	ARF
时间/h	CK相对表达量	CK标准差	U相对表达量	U标准差	CK/U
0	1.00379	0.108152	0.599839	0.171368	1.67344
3	0.693292	0.125142	0.652537	0.0472742	1.06246
6	1.19532	0.274254	0.477316	0.0644998	2.50425
9	0.987022	0.0581094	0.802922	0.0358668	1.22929
12	1.1055	0.331766	0.819806	0.256502	1.34849
1	0.539324	0.0684057	0.646783	0.0388522	0.833856
2	0.315895	0.074914	0.399681	0.0301683	0.790366
3	0.364326	0.106489	0.414733	0.0353213	0.878458
6	1.96185	0.135597	1.0995	0.0124879	1.78432
9	0.57474	0.137542	0.722716	0.0609085	0.79525
origin作图	ARP
时间/h	CK相对表达量	CK标准差	U相对表达量	U标准差	CK/U
0	1.0082	0.157966	1.66897	0.244223	0.604085
3	1.40755	0.357242	2.13739	0.120935	0.658535
6	1.69923	0.206984	0.923807	0.137563	1.83938
9	1.03351	0.203452	1.93532	0.10386	0.534025
12	0.893001	0.165821	0.659993	0.0517431	1.35305
1	0.479372	0.0424459	0.449921	0.0425328	1.06546
2	0.851413	0.0395311	0.709745	0.06897	1.1996
3	0.459355	0.0357881	0.796152	0.0900557	0.576969
6	4.81296	0.414361	1.18493	0.280005	4.06182
9	1.12497	0.225733	1.28684	0.228204	0.874211
origin作图	ERF
时间/h	CK相对表达量	CK标准差	U相对表达量	U标准差	CK/U
0	1.02525	0.270025	1.72951	0.338315	0.592797
3	2.61768	0.298443	3.23584	0.788042	0.808963
6	1.77852	0.145985	1.58469	0.28707	1.12231
9	3.71547	0.621565	2.1352	0.462889	1.7401
12	0.913296	0.418536	0.693459	0.148156	1.31701
1	1.77613	0.920644	1.03921	0.0842336	1.70912
2	3.03818	0.197152	2.73323	0.142854	1.11157
3	4.04951	0.220144	4.34771	0.284828	0.931413
6	20.7499	1.59971	5.14367	0.287141	4.03407
9	6.47487	1.79164	5.19495	0.944385	1.24638

## Sheet: 10个验证基因
基因		0h	3h	6h	9h	12h	1d	2d	3d	6d	9d
1	PE-FxaC_20g37240	平
2	LOX-FxaC_21g63460		平
3	PG-FxaC_4g12140			下
4	EXP-FxaC_13g07530				平
5	PYL-FxaC_23g32610					平
6	CHI-FxaC_1g11640							下
7	ARF-FxaC_8g31020								下
8	ARP-FxaC_9g45470										下
9	IAA-FxaC_15g17110									平
10	PL-FxaC_19g07440
11	ACS-FxaC_18g43060
12	ERF-FxaC_26g07610			下			下
13	SAUR-FxaC_6g43230			下
14	RBOH-FxaC_15g16800
	电泳表明可行基因		平：非差异表达
	可尝试基因		下：下调表达
	基本不可行基因
基因		0h	3h	6h	9h	12h	1d	2d	3d	6d	9d
1	HSP-FxaC_27g39130	下
2	水解酶-FxaC_6g03070		上
3	PG-FxaC_4g12140			下
4	POD-FxaC_21g58340				上
5	PPO-FxaC_11g01590					上
6	CHI-FxaC_1g11640							下
7	ARF-FxaC_8g31020								下
8	ARP-FxaC_9g45470										下
9	MAP3K3-FxaC_1g17390									上
10	ERF-FxaC_26g07610						下
	已有可用引物基因		上：显著上调表达
	需新设计引物的基因		下：显著下调表达
暂定需重做		与测序差异表达不匹配			与测序趋势相反或相差太多			待定重做?
1	ARF	3d
2	ARP	（6d）	9d
3	CHI	2d			6d
4	ERF	1d	6d		2d	3d		(6h)
5	PG	6h	6d		3d	9d		(1d)	(2d)
6	HSP	0h	6d	9d				(12h)	(2d）
7	Hyd	0h	3h	6h				（12h）
8	PPO	0h	12h	6d	1d			（3d）	（9d）
9	POD
最终实际重做		与测序差异表达不匹配			与测序趋势相反或相差太多
1	ARF	3d
2	ARP		9d
3	CHI	2d			6d
4	ERF	1d	6d
5	PG		6d
6	HSP	0h	6d	9d				(12h)
7	Hyd	0h		6h
8	PPO	0h	12h	6d
9	POD

## Sheet: 4.16 Ct值
	Well	Fluor	Target	Content	Sample	Biological Set Name	Cq	Cq Mean	Cq Std. Dev	Starting Quantity (SQ)	Log Starting Quantity	SQ Mean	SQ Std. Dev	Set Point	Well Note
	A01	SYBR	Actin	Unkn-01	u0h		24.8346	24.8742	0.171761					72
	A02	SYBR	Actin	Unkn-05	u3h		25.5049	25.4827	0.159386					72
	A03	SYBR	Actin	Unkn-07	u6h		23.7426	24.0177	0.221022					72
	A04	SYBR	Actin	Unkn-09	u9h		23.921	23.8246	0.273091					72
	A05	SYBR	Actin	Unkn-11	u12h		24.4915	24.5827	0.0886056					72
	A06	SYBR	Actin	Unkn-13	u1d		24.2538	24.3399	0.333876					72
	A07	SYBR	Actin	Unkn-15	u2d		24.3243	24.2201	0.186906					72
	A08	SYBR	Actin	Unkn-19	u3d		24.2053	24.125	0.140328					72
	A09	SYBR	HSP	Unkn-21	u6d		22.226	23.9218	1.14712					72
	A10	SYBR	Actin	Unkn-23	u9d		25.1833	25.1944	0.157369					72
	A11	SYBR	HSP	Unkn-03	u0h		20.1358	20.3621	0.321257					72
	A12	SYBR	HSP	Unkn-04	u12h		23.3309	23.2907	0.165359					72
	B01	SYBR	Actin	Unkn-01	u0h		24.6989	24.8742	0.171761					72
	B02	SYBR	Actin	Unkn-05	u3h		25.3595	25.4827	0.159386					72
	B03	SYBR	Actin	Unkn-07	u6h		24.034	24.0177	0.221022					72
	B04	SYBR	Actin	Unkn-09	u9h		23.5772	23.8246	0.273091					72
	B05	SYBR	Actin	Unkn-11	u12h		24.7039	24.5827	0.0886056					72
	B06	SYBR	Actin	Unkn-13	u1d		24.2016	24.3399	0.333876					72
	B07	SYBR	Actin	Unkn-15	u2d		24.0244	24.2201	0.186906					72
	B08	SYBR	Actin	Unkn-19	u3d		24.0974	24.125	0.140328					72
	B09	SYBR	Actin	Unkn-21	u6d		24.5508	23.9218	1.14712					72
	B10	SYBR	Actin	Unkn-23	u9d		25.4199	25.1944	0.157369					72
	B11	SYBR	HSP	Unkn-03	u0h		20.1574	20.3621	0.321257					72
	B12	SYBR	HSP	Unkn-04	u12h		23.5075	23.2907	0.165359					72
	C01	SYBR	Actin	Unkn-01	u0h		25.1103	24.8742	0.171761					72
	C02	SYBR	Actin	Unkn-05	u3h		25.3667	25.4827	0.159386					72
	C03	SYBR	Actin	Unkn-07	u6h		24.0111	24.0177	0.221022					72
	C04	SYBR	Actin	Unkn-09	u9h		23.6339	23.8246	0.273091					72
	C05	SYBR	Actin	Unkn-11	u12h		24.5611	24.5827	0.0886056					72
	C06	SYBR	Actin	Unkn-13	u1d		24.0762	24.3399	0.333876					72
	C07	SYBR	Actin	Unkn-15	u2d		24.1054	24.2201	0.186906					72
	C08	SYBR	Actin	Unkn-19	u3d		23.9399	24.125	0.140328					72
	C09	SYBR	Actin	Unkn-21	u6d		24.224	23.9218	1.14712					72
	C10	SYBR	Actin	Unkn-23	u9d		25.1007	25.1944	0.157369					72
	C11	SYBR	HSP	Unkn-03	u0h		20.8262	20.3621	0.321257					72
	C12	SYBR	HSP	Unkn-04	u12h		23.1486	23.2907	0.165359					72
	D01	SYBR	Actin	Unkn-01	u0h		24.8529	24.8742	0.171761					72
	D02	SYBR	Actin	Unkn-05	u3h		25.6997	25.4827	0.159386					72
	D03	SYBR	Actin	Unkn-07	u6h		24.2833	24.0177	0.221022					72
	D04	SYBR	Actin	Unkn-09	u9h		24.1664	23.8246	0.273091					72
	D05	SYBR	Actin	Unkn-11	u12h		24.5742	24.5827	0.0886056					72
	D06	SYBR	Actin	Unkn-13	u1d		24.8281	24.3399	0.333876					72
	D07	SYBR	Actin	Unkn-15	u2d		24.4262	24.2201	0.186906					72
	D08	SYBR	Actin	Unkn-19	u3d		24.2577	24.125	0.140328					72
	D09	SYBR	Actin	Unkn-21	u6d		24.6866	23.9218	1.14712					72
	D10	SYBR	Actin	Unkn-23	u9d		25.0738	25.1944	0.157369					72
	D11	SYBR	HSP	Unkn-03	u0h		20.3289	20.3621	0.321257					72
	D12	SYBR	HSP	Unkn-04	u12h		23.1758	23.2907	0.165359					72
	E01	SYBR	Actin	Unkn-02	ck0h		23.4501	23.6273	0.31517					72
	E02	SYBR	Actin	Unkn-06	ck3h		25.0061	24.9741	0.199187					72
	E03	SYBR	Actin	Unkn-08	ck6h		23.796	23.7252	0.114233					72
	E04	SYBR	Actin	Unkn-10	ck9h		25.2579	25.4501	0.360485					72
	E05	SYBR	Actin	Unkn-12	ck12h		24.6138	24.3721	0.269401					72
	E06	SYBR	Actin	Unkn-14	ck1d		25.0329	24.6218	0.399868					72
	E07	SYBR	Actin	Unkn-28	ck2d		24.0572	24.2608	0.191089					72
	E08	SYBR	Actin	Unkn-18	ck3d		24.2887	24.5065	0.152522					72
	E09	SYBR	HSP	Unkn-27		ck6d	24.0721	25.6079	1.05175					72
	E10	SYBR	Actin	Unkn-29	ck9d		25.1021	24.7388	0.355801					72
	E11	SYBR	HSP	Unkn-24	ck0h		21.6943	21.3973	0.276674					72
	E12	SYBR	HSP	Unkn-25	ck12h		21.8066	22.1595	0.291304					72
	F01	SYBR	Actin	Unkn-02	ck0h		23.762	23.6273	0.31517					72
	F02	SYBR	Actin	Unkn-06	ck3h		24.9101	24.9741	0.199187					72
	F03	SYBR	Actin	Unkn-08	ck6h		23.8114	23.7252	0.114233					72
	F04	SYBR	Actin	Unkn-10	ck9h		25.4253	25.4501	0.360485					72
	F05	SYBR	Actin	Unkn-12	ck12h		24.4486	24.3721	0.269401					72
	F06	SYBR	Actin	Unkn-14	ck1d		24.6118	24.6218	0.399868					72
	F07	SYBR	Actin	Unkn-28	ck2d		24.5162	24.2608	0.191089					72
	F08	SYBR	Actin	Unkn-18	ck3d		24.6149	24.5065	0.152522					72
	F09	SYBR	Actin	Unkn-27		ck6d	25.9629	25.6079	1.05175					72
	F10	SYBR	Actin	Unkn-29	ck9d		24.7735	24.7388	0.355801					72
	F11	SYBR	HSP	Unkn-24	ck0h		21.3308	21.3973	0.276674					72
	F12	SYBR	HSP	Unkn-25	ck12h		22.4445	22.1595	0.291304					72
	G01	SYBR	Actin	Unkn-02	ck0h		23.2968	23.6273	0.31517					72
	G02	SYBR	Actin	Unkn-06	ck3h		24.752	24.9741	0.199187					72
	G03	SYBR	Actin	Unkn-08	ck6h		23.7315	23.7252	0.114233					72
	G04	SYBR	Actin	Unkn-10	ck9h		25.1532	25.4501	0.360485					72
	G05	SYBR	Actin	Unkn-12	ck12h		23.9862	24.3721	0.269401					72
	G06	SYBR	Actin	Unkn-14	ck1d		24.082	24.6218	0.399868					72
	G07	SYBR	Actin	Unkn-28	ck2d		24.2623	24.2608	0.191089					72
	G08	SYBR	Actin	Unkn-18	ck3d		24.5129	24.5065	0.152522					72
	G09	SYBR	Actin	Unkn-27		ck6d	25.9368	25.6079	1.05175					72
	G10	SYBR	Actin	Unkn-29	ck9d		24.2505	24.7388	0.355801					72
	G11	SYBR	HSP	Unkn-24	ck0h		21.0471	21.3973	0.276674					72
	G12	SYBR	HSP	Unkn-25	ck12h		22.0411	22.1595	0.291304					72
	H01	SYBR	Actin	Unkn-02	ck0h		24.0004	23.6273	0.31517					72
	H02	SYBR	Actin	Unkn-06	ck3h		25.2283	24.9741	0.199187					72
	H03	SYBR	Actin	Unkn-08	ck6h		23.5619	23.7252	0.114233					72
	H04	SYBR	Actin	Unkn-10	ck9h		25.964	25.4501	0.360485					72
	H05	SYBR	Actin	Unkn-12	ck12h		24.4396	24.3721	0.269401					72
	H06	SYBR	Actin	Unkn-14	ck1d		24.7606	24.6218	0.399868					72
	H07	SYBR	Actin	Unkn-28	ck2d		24.2076	24.2608	0.191089					72
	H08	SYBR	Actin	Unkn-18	ck3d		24.6093	24.5065	0.152522					72
	H09	SYBR	Actin	Unkn-27		ck6d	26.4598	25.6079	1.05175					72
	H10	SYBR	Actin	Unkn-29	ck9d		24.829	24.7388	0.355801					72
	H11	SYBR	HSP	Unkn-24	ck0h		21.517	21.3973	0.276674					72
	H12	SYBR	HSP	Unkn-25	ck12h		22.3459	22.1595	0.291304					72
	A01	SYBR	HSP	Unkn-01	u6d			0	0			0	0	72
	A02	SYBR	HSP	Unkn-03	u9d		22.6737	22.5829	0.145122					72
	A03	SYBR	POD	Unkn-05	u0h		27.5223	27.7007	0.245952					72
	A04	SYBR	POD	Unkn-07	u3h		28.0346	28.2685	0.253192					72			POD熔解曲线非单峰:23孔
	A05	SYBR	POD	Unkn-09	u6h		28.2636	27.5588	0.475398					72
	A06	SYBR	POD	Unkn-11	u9h		27.7374	27.4551	0.268349					72
	A07	SYBR	POD	Unkn-13	u12h		26.951	27.1052	0.134953					72
	A08	SYBR	POD	Unkn-15	u1d		28.2049	28.2018	0.173201					72
	A09	SYBR	POD	Unkn-17	u2d		28.277	28.1077	0.166716					72
	A10	SYBR	POD	Unkn-19	u3d		28.3887	27.892	0.411079					72
	A11	SYBR	POD	Unkn-21	u6d			0	0			0	0	72
	A12	SYBR	POD	Unkn-23	u9d		39.7702	34.036	5.53767					72
	B01	SYBR	HSP	Unkn-01	u6d			0	0			0	0	72
	B02	SYBR	HSP	Unkn-03	u9d		22.6393	22.5829	0.145122					72
	B03	SYBR	POD	Unkn-05	u0h		27.6737	27.7007	0.245952					72
	B04	SYBR	POD	Unkn-07	u3h		28.5739	28.2685	0.253192					72
	B05	SYBR	POD	Unkn-09	u6h		27.3503	27.5588	0.475398					72
	B06	SYBR	POD	Unkn-11	u9h		27.5842	27.4551	0.268349					72
	B07	SYBR	POD	Unkn-13	u12h		27.2339	27.1052	0.134953					72
	B08	SYBR	POD	Unkn-15	u1d		28.4417	28.2018	0.173201					72
	B09	SYBR	POD	Unkn-17	u2d		28.1749	28.1077	0.166716					72
	B10	SYBR	POD	Unkn-19	u3d		27.6837	27.892	0.411079					72
	B11	SYBR	POD	Unkn-21	u6d		28.1988	28.1612	0.102972					72
	B12	SYBR	POD	Unkn-23	u9d		37.7068	34.036	5.53767					72
	C01	SYBR	HSP	Unkn-01	u6d		22.2466	22.4463	0.282437					72
	C02	SYBR	HSP	Unkn-03	u9d		22.3663	22.5829	0.145122					72
	C03	SYBR	POD	Unkn-05	u0h		27.5505	27.7007	0.245952					72
	C04	SYBR	POD	Unkn-07	u3h		28.0882	28.2685	0.253192					72
	C05	SYBR	POD	Unkn-09	u6h		27.3965	27.5588	0.475398					72
	C06	SYBR	POD	Unkn-11	u9h		27.3816	27.4551	0.268349					72
	C07	SYBR	POD	Unkn-13	u12h		27.0344	27.1052	0.134953					72
	C08	SYBR	POD	Unkn-15	u1d		28.0422	28.2018	0.173201					72
	C09	SYBR	POD	Unkn-17	u2d		28.095	28.1077	0.166716					72
	C10	SYBR	POD	Unkn-19	u3d		28.0437	27.892	0.411079					72
	C11	SYBR	POD	Unkn-21	u6d		28.2401	28.1612	0.102972					72
	C12	SYBR	POD	Unkn-23	u9d		30.1746	34.036	5.53767					72
	D01	SYBR	HSP	Unkn-01	u6d		22.646	22.4463	0.282437					72
	D02	SYBR	HSP	Unkn-03	u9d		22.6524	22.5829	0.145122					72
	D03	SYBR	POD	Unkn-05	u0h		28.0562	27.7007	0.245952					72
	D04	SYBR	POD	Unkn-07	u3h		28.3773	28.2685	0.253192					72
	D05	SYBR	POD	Unkn-09	u6h		27.2249	27.5588	0.475398					72
	D06	SYBR	POD	Unkn-11	u9h		27.117	27.4551	0.268349					72
	D07	SYBR	POD	Unkn-13	u12h		27.2015	27.1052	0.134953					72
	D08	SYBR	POD	Unkn-15	u1d		28.1182	28.2018	0.173201					72
	D09	SYBR	POD	Unkn-17	u2d		27.884	28.1077	0.166716					72
	D10	SYBR	POD	Unkn-19	u3d		27.4517	27.892	0.411079					72
	D11	SYBR	POD	Unkn-21	u6d		28.0448	28.1612	0.102972					72
	D12	SYBR	POD	Unkn-23	u9d		28.4925	34.036	5.53767					72
	E01	SYBR	HSP	Unkn-02	ck6d			0	0			0	0	72
	E02	SYBR	HSP	Unkn-04	ck9d		23.3581	23.3233	0.186367					72
	E03	SYBR	POD	Unkn-06	ck0h		28.0507	27.9534	0.258348					72
	E04	SYBR	POD	Unkn-08	ck3h		27.8282	28.2768	0.534109					72
	E05	SYBR	POD	Unkn-10	ck6h		27.3613	27.6625	0.336914					72
	E06	SYBR	POD	Unkn-12	ck9h		28.4474	28.7631	0.392699					72
	E07	SYBR	POD	Unkn-14	ck12h		27.0579	27.0229	0.192568					72
	E08	SYBR	POD	Unkn-16	ck1d		27.7752	27.9479	0.161902					72
	E09	SYBR	POD	Unkn-18	ck2d		27.7935	27.5188	0.193877					72
	E10	SYBR	POD	Unkn-20	ck3d		28.3632	27.7976	0.455497					72
	E11	SYBR	POD	Unkn-22	ck6d			0	0			0	0	72
	E12	SYBR	POD	Unkn-24	ck9d		26.9476	27.5831	0.50386					72
	F01	SYBR	HSP	Unkn-02	ck6d			0	0			0	0	72
	F02	SYBR	HSP	Unkn-04	ck9d		23.5667	23.3233	0.186367					72
	F03	SYBR	POD	Unkn-06	ck0h		28.1492	27.9534	0.258348					72
	F04	SYBR	POD	Unkn-08	ck3h		29.0186	28.2768	0.534109					72
	F05	SYBR	POD	Unkn-10	ck6h		27.7549	27.6625	0.336914					72
	F06	SYBR	POD	Unkn-12	ck9h		29.1206	28.7631	0.392699					72
	F07	SYBR	POD	Unkn-14	ck12h		27.1294	27.0229	0.192568					72
	F08	SYBR	POD	Unkn-16	ck1d		27.8453	27.9479	0.161902					72
	F09	SYBR	POD	Unkn-18	ck2d		27.462	27.5188	0.193877					72
	F10	SYBR	POD	Unkn-20	ck3d		27.9656	27.7976	0.455497					72
	F11	SYBR	POD	Unkn-22	ck6d		29.309	29.1442	0.471639					72
	F12	SYBR	POD	Unkn-24	ck9d		27.4266	27.5831	0.50386					72
	G01	SYBR	HSP	Unkn-02	ck6d		24.0049	23.7933	0.29921					72
	G02	SYBR	HSP	Unkn-04	ck9d		23.1337	23.3233	0.186367					72
	G03	SYBR	POD	Unkn-06	ck0h		27.5729	27.9534	0.258348					72
	G04	SYBR	POD	Unkn-08	ck3h		28.3052	28.2768	0.534109					72
	G05	SYBR	POD	Unkn-10	ck6h		27.4358	27.6625	0.336914					72
	G06	SYBR	POD	Unkn-12	ck9h		29.0845	28.7631	0.392699					72
	G07	SYBR	POD	Unkn-14	ck12h		27.1626	27.0229	0.192568					72
	G08	SYBR	POD	Unkn-16	ck1d		28.0999	27.9479	0.161902					72
	G09	SYBR	POD	Unkn-18	ck2d		27.3379	27.5188	0.193877					72
	G10	SYBR	POD	Unkn-20	ck3d		27.3791	27.7976	0.455497					72
	G11	SYBR	POD	Unkn-22	ck6d		28.6122	29.1442	0.471639					72
	G12	SYBR	POD	Unkn-24	ck9d		27.8795	27.5831	0.50386					72
	H01	SYBR	HSP	Unkn-02	ck6d		23.5817	23.7933	0.29921					72
	H02	SYBR	HSP	Unkn-04	ck9d		23.2349	23.3233	0.186367					72
	H03	SYBR	POD	Unkn-06	ck0h		28.0407	27.9534	0.258348					72
	H04	SYBR	POD	Unkn-08	ck3h		27.9551	28.2768	0.534109					72
	H05	SYBR	POD	Unkn-10	ck6h		28.0982	27.6625	0.336914					72
	H06	SYBR	POD	Unkn-12	ck9h		28.4	28.7631	0.392699					72
	H07	SYBR	POD	Unkn-14	ck12h		26.7415	27.0229	0.192568					72
	H08	SYBR	POD	Unkn-16	ck1d		28.0711	27.9479	0.161902					72
	H09	SYBR	POD	Unkn-18	ck2d		27.482	27.5188	0.193877					72
	H10	SYBR	POD	Unkn-20	ck3d		27.4826	27.7976	0.455497					72
	H11	SYBR	POD	Unkn-22	ck6d		29.5113	29.1442	0.471639					72
	H12	SYBR	POD	Unkn-24	ck9d		28.0785	27.5831	0.50386					72
	A01	SYBR	PPO	Unkn-1	u0h		25.0034	25.0034	0				0	72
	A02	SYBR	PPO	Unkn-3	u12h		25.0275	25.0275	0				0	72
	A03	SYBR	PPO	Unkn-5	u6d			0	0			0	0	72
	A04	SYBR	CHI	Unkn-7	u2d		25.1278	25.1278	0				0	72
	A05	SYBR	CHI	Unkn-9	u6d			0	0			0	0	72
	A06	SYBR	ERF	Unkn-11	u1d		27.5731	27.5731	0				0	72
	A07	SYBR	ERF	Unkn-13	u6d			0	0			0	0	72
	A08	SYBR	Hyd	Unkn-15	u0h		26.3979	26.3979	0				0	72
	A09	SYBR	Hyd	Unkn-17	u6h		26.0235	26.0235	0				0	72
	A10	SYBR	ARF	Unkn-19	u3d		24.4946	24.4946	0				0	72
	A11	SYBR	ARP	Unkn-21	u9d		24.9148	24.9148	0				0	72
	A12	SYBR	PG	Unkn-23	u6d			0	0			0	0	72
	B01	SYBR	PPO	Unkn-1	u0h		25.1009	25.1009	0				0	72
	B02	SYBR	PPO	Unkn-3	u12h		24.7922	24.7922	0				0	72
	B03	SYBR	PPO	Unkn-5	u6d		23.4088	23.4088	0				0	72
	B04	SYBR	CHI	Unkn-7	u2d		25.3087	25.3087	0				0	72
	B05	SYBR	CHI	Unkn-9	u6d		24.1745	24.1745	0				0	72
	B06	SYBR	ERF	Unkn-11	u1d		27.6582	27.6582	0				0	72
	B07	SYBR	ERF	Unkn-13	u6d		25.9363	25.9363	0				0	72
	B08	SYBR	Hyd	Unkn-15	u0h		26.7867	26.7867	0				0	72
	B09	SYBR	Hyd	Unkn-17	u6h		25.9438	25.9438	0				0	72
	B10	SYBR	ARF	Unkn-19	u3d		24.5608	24.5608	0				0	72
	B11	SYBR	ARP	Unkn-21	u9d		24.8149	24.8149	0				0	72
	B12	SYBR	PG	Unkn-23	u6d		24.4341	24.4341	0				0	72
	C01	SYBR	PPO	Unkn-1	u0h		24.9084	24.9084	0				0	72
	C02	SYBR	PPO	Unkn-3	u12h		24.4709	24.4709	0				0	72
	C03	SYBR	PPO	Unkn-5	u6d		23.3163	23.3163	0				0	72
	C04	SYBR	CHI	Unkn-7	u2d		25.1221	25.1221	0				0	72
	C05	SYBR	CHI	Unkn-9	u6d		24.0218	24.0218	0				0	72
	C06	SYBR	ERF	Unkn-11	u1d		27.6426	27.6426	0				0	72
	C07	SYBR	ERF	Unkn-13	u6d		25.694	25.694	0				0	72
	C08	SYBR	Hyd	Unkn-15	u0h		26.4561	26.4561	0				0	72
	C09	SYBR	Hyd	Unkn-17	u6h		25.8262	25.8262	0				0	72
	C10	SYBR	ARF	Unkn-19	u3d		24.4988	24.4988	0				0	72
	C11	SYBR	ARP	Unkn-21	u9d		24.8801	24.8801	0				0	72
	C12	SYBR	PG	Unkn-23	u6d		24.9357	24.9357	0				0	72
	D01	SYBR	PPO	Unkn-1	u0h		25.8304	25.8304	0				0	72
	D02	SYBR	PPO	Unkn-3	u12h		24.7977	24.7977	0				0	72
	D03	SYBR	PPO	Unkn-5	u6d		23.5892	23.5892	0				0	72
	D04	SYBR	CHI	Unkn-7	u2d		25.2911	25.2911	0				0	72
	D05	SYBR	CHI	Unkn-9	u6d		24.058	24.058	0				0	72
	D06	SYBR	ERF	Unkn-11	u1d		27.6798	27.6798	0				0	72
	D07	SYBR	ERF	Unkn-13	u6d		25.7777	25.7777	0				0	72
	D08	SYBR	Hyd	Unkn-15	u0h		26.9376	26.9376	0				0	72
	D09	SYBR	Hyd	Unkn-17	u6h		25.6606	25.6606	0				0	72
	D10	SYBR	ARF	Unkn-19	u3d		25.2651	25.2651	0				0	72
	D11	SYBR	ARP	Unkn-21	u9d		24.728	24.728	0				0	72
	D12	SYBR	PG	Unkn-23	u6d		24.4232	24.4232	0				0	72
	E01	SYBR	PPO	Unkn-2	ck0h		24.7135	24.7135	0				0	72
	E02	SYBR	PPO	Unkn-4	ck12h		25.5405	25.5405	0				0	72
	E03	SYBR	PPO	Unkn-6	ck6d			0	0			0	0	72
	E04	SYBR	CHI	Unkn-8	ck2d		24.8441	24.8441	0				0	72
	E05	SYBR	CHI	Unkn-10	ck6d			0	0			0	0	72
	E06	SYBR	ERF	Unkn-12	ck1d		27.0809	27.0809	0				0	72
	E07	SYBR	ERF	Unkn-14	ck6d			0	0			0	0	72
	E08	SYBR	Hyd	Unkn-16	ck0h		27.4306	27.4306	0				0	72
	E09	SYBR	Hyd	Unkn-18	ck6h		27.2717	27.2717	0				0	72
	E10	SYBR	ARF	Unkn-20	ck3d		24.2741	24.2741	0				0	72
	E11	SYBR	ARP	Unkn-22	ck9d		24.0706	24.0706	0				0	72
	E12	SYBR	PG	Unkn-24	ck6d			0	0			0	0	72
	F01	SYBR	PPO	Unkn-2	ck0h		24.8513	24.8513	0				0	72
	F02	SYBR	PPO	Unkn-4	ck12h		25.3562	25.3562	0				0	72
	F03	SYBR	PPO	Unkn-6	ck6d		24.5208	24.5208	0				0	72
	F04	SYBR	CHI	Unkn-8	ck2d		25.0705	25.0705	0				0	72
	F05	SYBR	CHI	Unkn-10	ck6d		26.1336	26.1336	0				0	72
	F06	SYBR	ERF	Unkn-12	ck1d		27.3389	27.3389	0				0	72
	F07	SYBR	ERF	Unkn-14	ck6d		26.3098	26.3098	0				0	72
	F08	SYBR	Hyd	Unkn-16	ck0h		27.4856	27.4856	0				0	72
	F09	SYBR	Hyd	Unkn-18	ck6h		27.2933	27.2933	0				0	72
	F10	SYBR	ARF	Unkn-20	ck3d		24.6041	24.6041	0				0	72
	F11	SYBR	ARP	Unkn-22	ck9d		24.2977	24.2977	0				0	72
	F12	SYBR	PG	Unkn-24	ck6d		26.4913	26.4913	0				0	72
	G01	SYBR	PPO	Unkn-2	ck0h		25.1225	25.1225	0				0	72
	G02	SYBR	PPO	Unkn-4	ck12h		25.1512	25.1512	0				0	72
	G03	SYBR	PPO	Unkn-6	ck6d		26.346	26.346	0				0	72
	G04	SYBR	CHI	Unkn-8	ck2d		24.798	24.798	0				0	72
	G05	SYBR	CHI	Unkn-10	ck6d		26.3658	26.3658	0				0	72
	G06	SYBR	ERF	Unkn-12	ck1d		27.3289	27.3289	0				0	72
	G07	SYBR	ERF	Unkn-14	ck6d		26.2753	26.2753	0				0	72
	G08	SYBR	Hyd	Unkn-16	ck0h		27.5161	27.5161	0				0	72
	G09	SYBR	Hyd	Unkn-18	ck6h		27.0211	27.0211	0				0	72
	G10	SYBR	ARF	Unkn-20	ck3d		24.5666	24.5666	0				0	72
	G11	SYBR	ARP	Unkn-22	ck9d		23.8569	23.8569	0				0	72
	G12	SYBR	PG	Unkn-24	ck6d		26.0882	26.0882	0				0	72
	H01	SYBR	PPO	Unkn-2	ck0h		26.804	26.804	0				0	72
	H02	SYBR	PPO	Unkn-4	ck12h		25.4176	25.4176	0				0	72
	H03	SYBR	PPO	Unkn-6	ck6d		25.0312	25.0312	0				0	72
	H04	SYBR	CHI	Unkn-8	ck2d		25.0144	25.0144	0				0	72
	H05	SYBR	CHI	Unkn-10	ck6d		26.2377	26.2377	0				0	72
	H06	SYBR	ERF	Unkn-12	ck1d		27.0203	27.0203	0				0	72
	H07	SYBR	ERF	Unkn-14	ck6d		26.482	26.482	0				0	72
	H08	SYBR	Hyd	Unkn-16	ck0h		27.5726	27.5726	0				0	72
	H09	SYBR	Hyd	Unkn-18	ck6h		27.6423	27.6423	0				0	72
	H10	SYBR	ARF	Unkn-20	ck3d		24.819	24.819	0				0	72
	H11	SYBR	ARP	Unkn-22	ck9d		24.1757	24.1757	0				0	72
	H12	SYBR	PG	Unkn-24	ck6d		26.3549	26.3549	0				0	72
					平均值：		24.1002
					平行		差值
					1		0.0296185
					2		0.197448
					3		0.24332
					4		0.0754906

## Sheet: 4.10 Ct值
	Well	Fluor	Target	Content	Sample	Biological Set Name	Cq	Cq Mean	Cq Std. Dev	Starting Quantity (SQ)	Log Starting Quantity	SQ Mean	SQ Std. Dev	Set Point	Well Note
	A01	SYBR	Actin	Unkn-01	u0h		25.2378	25.2218	0.141241					72
	A02	SYBR	Actin	Unkn-03	u3h		25.5708	25.8305	0.294221					72
	A03	SYBR	Actin	Unkn-05	u6h		24.1665	24.2293	0.136887					72
	A04	SYBR	Actin	Unkn-07	u9h		24.0731	23.9407	0.0936773					72
	A05	SYBR	Actin	Unkn-09	u12h		24.389	24.385	0.082146					72
	A06	SYBR	Actin	Unkn-11	u1d		24.3868	24.4657	0.377056					72
	A07	SYBR	Actin	Unkn-13	u2d		24.8276	24.7101	0.300467					72
	A08	SYBR	Actin	Unkn-15	u3d		23.6789	23.7186	0.213442					72
	A09	SYBR	Actin	Unkn-17	u6d		24.856	24.6184	0.249871					72
	A10	SYBR	Actin	Unkn-19	u9d			0	0			0	0	72
	A11	SYBR	HSP	Unkn-21	u0h		21.2712	21.5548	0.371973					72
	A12	SYBR	HSP	Unkn	u3h		25.0607	25.0607	0				0	72
	B01	SYBR	Actin	Unkn-01	u0h		25.3506	25.2218	0.141241					72
	B02	SYBR	Actin	Unkn-03	u3h		26.1106	25.8305	0.294221					72
	B03	SYBR	Actin	Unkn-05	u6h		24.4345	24.2293	0.136887					72
	B04	SYBR	Actin	Unkn-07	u9h		23.8974	23.9407	0.0936773					72
	B05	SYBR	Actin	Unkn-09	u12h		24.4297	24.385	0.082146					72
	B06	SYBR	Actin	Unkn-11	u1d		24.047	24.4657	0.377056					72
	B07	SYBR	Actin	Unkn-13	u2d		24.2965	24.7101	0.300467					72
	B08	SYBR	Actin	Unkn-15	u3d		24.0277	23.7186	0.213442					72
	B09	SYBR	Actin	Unkn-17	u6d		24.728	24.6184	0.249871					72
	B10	SYBR	Actin	Unkn-19	u9d		25.9	0	0			0	0	72
	B11	SYBR	HSP	Unkn-21	u0h		21.5574	21.5548	0.371973					72
	B12	SYBR	HSP	Unkn	u3h		23.7033	23.7033	0				0	72
	C01	SYBR	Actin	Unkn-01	u0h		25.0219	25.2218	0.141241					72
	C02	SYBR	Actin	Unkn-03	u3h		25.5819	25.8305	0.294221					72
	C03	SYBR	Actin	Unkn-05	u6h		24.1631	24.2293	0.136887					72
	C04	SYBR	Actin	Unkn-07	u9h		23.8578	23.9407	0.0936773					72
	C05	SYBR	Actin	Unkn-09	u12h		24.2684	24.385	0.082146					72
	C06	SYBR	Actin	Unkn-11	u1d		24.4683	24.4657	0.377056					72
	C07	SYBR	Actin	Unkn-13	u2d		24.7131	24.7101	0.300467					72
	C08	SYBR	Actin	Unkn-15	u3d		23.6243	23.7186	0.213442					72
	C09	SYBR	Actin	Unkn-17	u6d		24.2737	24.6184	0.249871					72
	C10	SYBR	Actin	Unkn-19	u9d		26.1023	25.8969	0.290528					72
	C11	SYBR	HSP	Unkn-21	u0h		21.311	21.5548	0.371973					72
	C12	SYBR	HSP	Unkn	u3h		23.4857	23.4857	0				0	72
	D01	SYBR	Actin	Unkn-01	u0h		25.2767	25.2218	0.141241					72
	D02	SYBR	Actin	Unkn-03	u3h		26.0585	25.8305	0.294221					72
	D03	SYBR	Actin	Unkn-05	u6h		24.1532	24.2293	0.136887					72
	D04	SYBR	Actin	Unkn-07	u9h		23.9345	23.9407	0.0936773					72
	D05	SYBR	Actin	Unkn-09	u12h		24.4531	24.385	0.082146					72
	D06	SYBR	Actin	Unkn-11	u1d		24.9607	24.4657	0.377056					72
	D07	SYBR	Actin	Unkn-13	u2d		25.0033	24.7101	0.300467					72
	D08	SYBR	Actin	Unkn-15	u3d		23.5435	23.7186	0.213442					72
	D09	SYBR	Actin	Unkn-17	u6d		24.616	24.6184	0.249871					72
	D10	SYBR	Actin	Unkn-19	u9d		25.6914	25.8969	0.290528					72
	D11	SYBR	HSP	Unkn-21	u0h		22.0794	21.5548	0.371973					72
	D12	SYBR	HSP	Unkn	u3h		24.1109	24.1109	0				0	72
	E01	SYBR	Actin	Unkn-02	ck0h		25.0069	24.2158	0.650543					72
	E02	SYBR	Actin	Unkn-04	ck3h		24.8803	25.2546	0.370944					72
	E03	SYBR	Actin	Unkn-06	ck6h		24.0182	24.1393	0.22144					72
	E04	SYBR	Actin	Unkn-08	ck9h		25.5315	25.6225	0.060947					72
	E05	SYBR	Actin	Unkn-10	ck12h		24.5262	24.6913	0.143919					72
	E06	SYBR	Actin	Unkn-12	ck1d		24.6287	24.5945	0.0699855					72
	E07	SYBR	Actin	Unkn-14	ck2d		25.2589	24.6287	0.475814					72
	E08	SYBR	Actin	Unkn-16	ck3d		23.8632	24.048	0.153242					72
	E09	SYBR	Actin	Unkn-18	ck6d		24.0507	24.6757	0.777209					72
	E10	SYBR	Actin	Unkn-20	ck9d		24.839	25.0107	0.489088					72
	E11	SYBR	HSP	Unkn-22	ck0h		21.2566	21.7007	0.619829					72
	E12	SYBR	HSP	Unkn-23	ck3h		24.2727	23.889	0.27074					72
	F01	SYBR	Actin	Unkn-02	ck0h		23.5377	24.2158	0.650543					72
	F02	SYBR	Actin	Unkn-04	ck3h		25.1634	25.2546	0.370944					72
	F03	SYBR	Actin	Unkn-06	ck6h		24.4096	24.1393	0.22144					72
	F04	SYBR	Actin	Unkn-08	ck9h		25.6452	25.6225	0.060947					72
	F05	SYBR	Actin	Unkn-10	ck12h		24.8219	24.6913	0.143919					72
	F06	SYBR	Actin	Unkn-12	ck1d		24.5573	24.5945	0.0699855					72
	F07	SYBR	Actin	Unkn-14	ck2d		24.7213	24.6287	0.475814					72
	F08	SYBR	Actin	Unkn-16	ck3d		24.2336	24.048	0.153242					72
	F09	SYBR	Actin	Unkn-18	ck6d		24.7671	24.6757	0.777209					72
	F10	SYBR	Actin	Unkn-20	ck9d		25.6012	25.0107	0.489088					72
	F11	SYBR	HSP	Unkn-22	ck0h		22.291	21.7007	0.619829					72
	F12	SYBR	HSP	Unkn-23	ck3h		23.8723	23.889	0.27074					72
	G01	SYBR	Actin	Unkn-02	ck0h		24.4572	24.2158	0.650543					72
	G02	SYBR	Actin	Unkn-04	ck3h		25.7667	25.2546	0.370944					72
	G03	SYBR	Actin	Unkn-06	ck6h		23.9094	24.1393	0.22144					72
	G04	SYBR	Actin	Unkn-08	ck9h		25.6596	25.6225	0.060947					72
	G05	SYBR	Actin	Unkn-10	ck12h		24.8014	24.6913	0.143919					72
	G06	SYBR	Actin	Unkn-12	ck1d		24.518	24.5945	0.0699855					72
	G07	SYBR	Actin	Unkn-14	ck2d		24.1892	24.6287	0.475814					72
	G08	SYBR	Actin	Unkn-16	ck3d		24.078	24.048	0.153242					72
	G09	SYBR	Actin	Unkn-18	ck6d		24.1455	24.6757	0.777209					72
	G10	SYBR	Actin	Unkn-20	ck9d		24.4466	25.0107	0.489088					72
	G11	SYBR	HSP	Unkn-22	ck0h		22.1735	21.7007	0.619829					72
	G12	SYBR	HSP	Unkn-23	ck3h		23.6553	23.889	0.27074					72
	H01	SYBR	Actin	Unkn-02	ck0h		23.8613	24.2158	0.650543					72
	H02	SYBR	Actin	Unkn-04	ck3h		25.2081	25.2546	0.370944					72
	H03	SYBR	Actin	Unkn-06	ck6h		24.22	24.1393	0.22144					72
	H04	SYBR	Actin	Unkn-08	ck9h		25.6536	25.6225	0.060947					72
	H05	SYBR	Actin	Unkn-10	ck12h		24.6158	24.6913	0.143919					72
	H06	SYBR	Actin	Unkn-12	ck1d		24.6738	24.5945	0.0699855					72
	H07	SYBR	Actin	Unkn-14	ck2d		24.3453	24.6287	0.475814					72
	H08	SYBR	Actin	Unkn-16	ck3d		24.0172	24.048	0.153242					72
	H09	SYBR	Actin	Unkn-18	ck6d		25.7397	24.6757	0.777209					72
	H10	SYBR	Actin	Unkn-20	ck9d		25.1562	25.0107	0.489088					72
	H11	SYBR	HSP	Unkn-22	ck0h		21.0815	21.7007	0.619829					72
	H12	SYBR	HSP	Unkn-23	ck3h		23.7557	23.889	0.27074					72
	A01	SYBR	HSP	Unkn-01	u6h		21.0803	21.321	0.187653					72
	A02	SYBR	HSP	Unkn-03	u9h		22.1189	22.4678	0.363452					72
	A03	SYBR	HSP	Unkn-05	u12h		24.0492	24.318	0.348023					72
	A04	SYBR	HSP	Unkn-07	u1d		23.4958	24.0334	0.368104					72
	A05	SYBR	HSP	Unkn-09	u2d		23.0392	23.4616	0.374029					72
	A06	SYBR	HSP	Unkn-11	u3d		22.9091	23.0551	0.287215					72
	A07	SYBR	HSP	Unkn-13	u6d		23.587	23.7353	0.234318					72
	A08	SYBR	HSP	Unkn-15	u9d			0	0			0	0	72
	A09	SYBR	Hyd	Unkn-17	u0h		27.3307	27.3611	0.232796					72
	A10	SYBR	Hyd	Unkn-19	u3h		28.1382	28.1275	0.347631					72
	A11	SYBR	Hyd	Unkn-21	u6h		25.8662	26.5129	0.593928					72
	A12	SYBR	Hyd	Unkn-23	u9h		27.2334	27.06	0.293161					72
	B01	SYBR	HSP	Unkn-01	u6h		21.332	21.321	0.187653					72
	B02	SYBR	HSP	Unkn-03	u9h		22.9217	22.4678	0.363452					72
	B03	SYBR	HSP	Unkn-05	u12h		24.4137	24.318	0.348023					72
	B04	SYBR	HSP	Unkn-07	u1d		24.1424	24.0334	0.368104					72
	B05	SYBR	HSP	Unkn-09	u2d		23.5836	23.4616	0.374029					72
	B06	SYBR	HSP	Unkn-11	u3d		23.2491	23.0551	0.287215					72
	B07	SYBR	HSP	Unkn-13	u6d		23.7116	23.7353	0.234318					72
	B08	SYBR	HSP	Unkn-15	u9d		23.3002	24.2078	1.57396					72
	B09	SYBR	Hyd	Unkn-17	u0h		27.0512	27.3611	0.232796					72
	B10	SYBR	Hyd	Unkn-19	u3h		28.2551	28.1275	0.347631					72
	B11	SYBR	Hyd	Unkn-21	u6h		27.2847	26.5129	0.593928					72
	B12	SYBR	Hyd	Unkn-23	u9h		26.8474	27.06	0.293161					72
	C01	SYBR	HSP	Unkn-01	u6h		21.3331	21.321	0.187653					72
	C02	SYBR	HSP	Unkn-03	u9h		22.2378	22.4678	0.363452					72
	C03	SYBR	HSP	Unkn-05	u12h		24.0393	24.318	0.348023					72
	C04	SYBR	HSP	Unkn-07	u1d		24.1645	24.0334	0.368104					72
	C05	SYBR	HSP	Unkn-09	u2d		23.9128	23.4616	0.374029					72
	C06	SYBR	HSP	Unkn-11	u3d		23.3371	23.0551	0.287215					72
	C07	SYBR	HSP	Unkn-13	u6d		23.5689	23.7353	0.234318					72
	C08	SYBR	HSP	Unkn-15	u9d		23.2205	24.2078	1.57396					72
	C09	SYBR	Hyd	Unkn-17	u0h		27.5935	27.3611	0.232796					72
	C10	SYBR	Hyd	Unkn-19	u3h		27.6481	28.1275	0.347631					72
	C11	SYBR	Hyd	Unkn-21	u6h		26.3151	26.5129	0.593928					72
	C12	SYBR	Hyd	Unkn-23	u9h		26.7782	27.06	0.293161					72
	D01	SYBR	HSP	Unkn-01	u6h		21.5388	21.321	0.187653					72
	D02	SYBR	HSP	Unkn-03	u9h		22.593	22.4678	0.363452					72
	D03	SYBR	HSP	Unkn-05	u12h		24.77	24.318	0.348023					72
	D04	SYBR	HSP	Unkn-07	u1d		24.3308	24.0334	0.368104					72
	D05	SYBR	HSP	Unkn-09	u2d		23.3108	23.4616	0.374029					72
	D06	SYBR	HSP	Unkn-11	u3d		22.725	23.0551	0.287215					72
	D07	SYBR	HSP	Unkn-13	u6d		24.0736	23.7353	0.234318					72
	D08	SYBR	HSP	Unkn-15	u9d		23.38	24.2078	1.57396					72
	D09	SYBR	Hyd	Unkn-17	u0h		27.469	27.3611	0.232796					72
	D10	SYBR	Hyd	Unkn-19	u3h		28.4685	28.1275	0.347631					72
	D11	SYBR	Hyd	Unkn-21	u6h		26.5857	26.5129	0.593928					72
	D12	SYBR	Hyd	Unkn-23	u9h		27.3811	27.06	0.293161					72
	E01	SYBR	HSP	Unkn-02	ck6h		23.7015	24.1476	0.314519					72
	E02	SYBR	HSP	Unkn-04	ck9h		24.2253	23.8046	0.36263					72
	E03	SYBR	HSP	Unkn-06	ck12h		23.2072	23.3736	0.205373					72
	E04	SYBR	HSP	Unkn-08	ck1d		24.3794	24.3294	0.1921					72
	E05	SYBR	HSP	Unkn-10	ck2d		23.3126	23.6239	0.290034					72
	E06	SYBR	HSP	Unkn-12	ck3d		22.9389	23.0269	0.217					72
	E07	SYBR	HSP	Unkn-14	ck6d		23.7786	24.1553	0.871692					72
	E08	SYBR	HSP	Unkn-16	ck9d			0	0			0	0	72
	E09	SYBR	Hyd	Unkn-18	ck0h		28.2627	28.209	0.670116					72
	E10	SYBR	Hyd	Unkn-20	ck3h		28.5793	28.4663	0.30239					72
	E11	SYBR	Hyd	Unkn-22	ck6h		27.4935	27.7884	0.321144					72
	E12	SYBR	Hyd	Unkn-24	ck9h		28.1351	28.717	0.448114					72
	F01	SYBR	HSP	Unkn-02	ck6h		24.4242	24.1476	0.314519					72
	F02	SYBR	HSP	Unkn-04	ck9h		23.829	23.8046	0.36263					72
	F03	SYBR	HSP	Unkn-06	ck12h		23.6732	23.3736	0.205373					72
	F04	SYBR	HSP	Unkn-08	ck1d		24.5407	24.3294	0.1921					72
	F05	SYBR	HSP	Unkn-10	ck2d		23.8719	23.6239	0.290034					72
	F06	SYBR	HSP	Unkn-12	ck3d		23.3297	23.0269	0.217					72
	F07	SYBR	HSP	Unkn-14	ck6d		24.5543	24.1553	0.871692					72
	F08	SYBR	HSP	Unkn-16	ck9d		24.0077	23.7834	0.197612					72
	F09	SYBR	Hyd	Unkn-18	ck0h		28.1243	28.209	0.670116					72
	F10	SYBR	Hyd	Unkn-20	ck3h		28.8335	28.4663	0.30239					72
	F11	SYBR	Hyd	Unkn-22	ck6h		28.0051	27.7884	0.321144					72
	F12	SYBR	Hyd	Unkn-24	ck9h		29.1276	28.717	0.448114					72
	G01	SYBR	HSP	Unkn-02	ck6h		24.1737	24.1476	0.314519					72
	G02	SYBR	HSP	Unkn-04	ck9h		23.8247	23.8046	0.36263					72
	G03	SYBR	HSP	Unkn-06	ck12h		23.3184	23.3736	0.205373					72
	G04	SYBR	HSP	Unkn-08	ck1d		24.3201	24.3294	0.1921					72
	G05	SYBR	HSP	Unkn-10	ck2d		23.4412	23.6239	0.290034					72
	G06	SYBR	HSP	Unkn-12	ck3d		23.0162	23.0269	0.217					72
	G07	SYBR	HSP	Unkn-14	ck6d		25.1387	24.1553	0.871692					72
	G08	SYBR	HSP	Unkn-16	ck9d		23.7074	23.7834	0.197612					72
	G09	SYBR	Hyd	Unkn-18	ck0h		29.042	28.209	0.670116					72
	G10	SYBR	Hyd	Unkn-20	ck3h		28.1509	28.4663	0.30239					72
	G11	SYBR	Hyd	Unkn-22	ck6h		27.534	27.7884	0.321144					72
	G12	SYBR	Hyd	Unkn-24	ck9h		28.602	28.717	0.448114					72
	H01	SYBR	HSP	Unkn-02	ck6h		24.291	24.1476	0.314519					72
	H02	SYBR	HSP	Unkn-04	ck9h		23.3393	23.8046	0.36263					72
	H03	SYBR	HSP	Unkn-06	ck12h		23.2958	23.3736	0.205373					72
	H04	SYBR	HSP	Unkn-08	ck1d		24.0775	24.3294	0.1921					72
	H05	SYBR	HSP	Unkn-10	ck2d		23.87	23.6239	0.290034					72
	H06	SYBR	HSP	Unkn-12	ck3d		22.8227	23.0269	0.217					72
	H07	SYBR	HSP	Unkn-14	ck6d		23.1496	24.1553	0.871692					72
	H08	SYBR	HSP	Unkn-16	ck9d		23.635	23.7834	0.197612					72
	H09	SYBR	Hyd	Unkn-18	ck0h		27.407	28.209	0.670116					72
	H10	SYBR	Hyd	Unkn-20	ck3h		28.3013	28.4663	0.30239					72
	H11	SYBR	Hyd	Unkn-22	ck6h		28.1212	27.7884	0.321144					72
	H12	SYBR	Hyd	Unkn-24	ck9h		29.0034	28.717	0.448114					72
	A01	SYBR	Hyd	Unkn-01	u12h		27.2961	27.2945	0.1792					72
	A02	SYBR	Hyd	Unkn-03	u1d		28.0001	28.9085	0.653942					72
	A03	SYBR	Hyd	Unkn-05	u2d		30.4207	29.4452	0.688192					72
	A04	SYBR	Hyd	Unkn-07	u3d		31.4157	29.6676	1.20597					72
	A05	SYBR	Hyd	Unkn-09	u6d			0	0			0	0	72
	A06	SYBR	Hyd	Unkn-11	u9d			0	0			0	0	72
	A07	SYBR	POD	Unkn-13	u0h		25.2847	26.3712	0.787288					72
	A08	SYBR	POD	Unkn-15	u3h		25.8968	27.3277	0.998807					72
	A09	SYBR	POD	Unkn-17	u6h		25.3004	26.2006	0.623523					72
	A10	SYBR	POD	Unkn-19	u9h		25.9278	26.363	0.299784					72
	A11	SYBR	POD	Unkn-21	u12h		27.327	26.3671	0.661352					72
	A12	SYBR	POD	Unkn-23	u1d			0	0			0	0	72
	B01	SYBR	Hyd	Unkn-01	u12h		27.5253	27.2945	0.1792					72
	B02	SYBR	Hyd	Unkn-03	u1d		29.3738	28.9085	0.653942					72
	B03	SYBR	Hyd	Unkn-05	u2d		29.2217	29.4452	0.688192					72
	B04	SYBR	Hyd	Unkn-07	u3d		29.3598	29.6676	1.20597					72
	B05	SYBR	Hyd	Unkn-09	u6d		28.4822	28.3474	0.158418					72
	B06	SYBR	Hyd	Unkn-11	u9d		28.6877	28.7787	0.323112					72
	B07	SYBR	POD	Unkn-13	u0h		26.4084	26.3712	0.787288					72
	B08	SYBR	POD	Unkn-15	u3h		28.009	27.3277	0.998807					72
	B09	SYBR	POD	Unkn-17	u6h		26.7263	26.2006	0.623523					72
	B10	SYBR	POD	Unkn-19	u9h		26.5934	26.363	0.299784					72
	B11	SYBR	POD	Unkn-21	u12h		26.0091	26.3671	0.661352					72
	B12	SYBR	POD	Unkn-23	u1d		30.0523	31.692	4.62575					72
	C01	SYBR	Hyd	Unkn-01	u12h		27.0887	27.2945	0.1792					72
	C02	SYBR	Hyd	Unkn-03	u1d		28.8627	28.9085	0.653942					72
	C03	SYBR	Hyd	Unkn-05	u2d		29.3306	29.4452	0.688192					72
	C04	SYBR	Hyd	Unkn-07	u3d		29.2438	29.6676	1.20597					72
	C05	SYBR	Hyd	Unkn-09	u6d		28.1729	28.3474	0.158418					72
	C06	SYBR	Hyd	Unkn-11	u9d		29.1376	28.7787	0.323112					72
	C07	SYBR	POD	Unkn-13	u0h		26.6437	26.3712	0.787288					72
	C08	SYBR	POD	Unkn-15	u3h		28.019	27.3277	0.998807					72
	C09	SYBR	POD	Unkn-17	u6h		26.3193	26.2006	0.623523					72
	C10	SYBR	POD	Unkn-19	u9h		26.4098	26.363	0.299784					72
	C11	SYBR	POD	Unkn-21	u12h		26.268	26.3671	0.661352					72
	C12	SYBR	POD	Unkn-23	u1d		36.9142	31.692	4.62575					72
	D01	SYBR	Hyd	Unkn-01	u12h		27.268	27.2945	0.1792					72
	D02	SYBR	Hyd	Unkn-03	u1d		29.3974	28.9085	0.653942					72
	D03	SYBR	Hyd	Unkn-05	u2d		28.808	29.4452	0.688192					72
	D04	SYBR	Hyd	Unkn-07	u3d		28.6512	29.6676	1.20597					72
	D05	SYBR	Hyd	Unkn-09	u6d		28.3871	28.3474	0.158418					72
	D06	SYBR	Hyd	Unkn-11	u9d		28.5109	28.7787	0.323112					72
	D07	SYBR	POD	Unkn-13	u0h		27.148	26.3712	0.787288					72
	D08	SYBR	POD	Unkn-15	u3h		27.3859	27.3277	0.998807					72
	D09	SYBR	POD	Unkn-17	u6h		26.4565	26.2006	0.623523					72
	D10	SYBR	POD	Unkn-19	u9h		26.521	26.363	0.299784					72
	D11	SYBR	POD	Unkn-21	u12h		25.8643	26.3671	0.661352					72
	D12	SYBR	POD	Unkn-23	u1d		28.1094	31.692	4.62575					72
	E01	SYBR	Hyd	Unkn-02	ck12h		26.5725	26.591	0.189415					72
	E02	SYBR	Hyd	Unkn-04	ck1d		29.1709	29.8108	0.585314					72
	E03	SYBR	Hyd	Unkn-06	ck2d		28.1868	28.5539	0.62884					72
	E04	SYBR	Hyd	Unkn-08	ck3d		29.0252	28.7309	0.476453					72
	E05	SYBR	Hyd	Unkn-10	ck6d		28.6656	28.4601	0.543877					72
	E06	SYBR	Hyd	Unkn-12	ck9d			0	0			0	0	72
	E07	SYBR	POD	Unkn-14	ck0h		26.8721	26.9601	0.409862					72
	E08	SYBR	POD	Unkn-16	ck3h		27.2198	27.3817	0.347586					72
	E09	SYBR	POD	Unkn-18	ck6h		26.8343	26.771	0.181011					72
	E10	SYBR	POD	Unkn-20	ck9h		28.1176	28.2307	0.2545					72
	E11	SYBR	POD	Unkn-22	ck12h		26.247	26.3425	0.39458					72
	E12	SYBR	POD	Unkn-24	ck1d		27.3645	26.4518	0.648957					72
	F01	SYBR	Hyd	Unkn-02	ck12h		26.7612	26.591	0.189415					72
	F02	SYBR	Hyd	Unkn-04	ck1d		29.461	29.8108	0.585314					72
	F03	SYBR	Hyd	Unkn-06	ck2d		27.857	28.5539	0.62884					72
	F04	SYBR	Hyd	Unkn-08	ck3d		29.1777	28.7309	0.476453					72
	F05	SYBR	Hyd	Unkn-10	ck6d		28.2113	28.4601	0.543877					72
	F06	SYBR	Hyd	Unkn-12	ck9d		28.5601	28.3741	0.285917					72
	F07	SYBR	POD	Unkn-14	ck0h		27.3248	26.9601	0.409862					72
	F08	SYBR	POD	Unkn-16	ck3h		27.753	27.3817	0.347586					72
	F09	SYBR	POD	Unkn-18	ck6h		26.8899	26.771	0.181011					72
	F10	SYBR	POD	Unkn-20	ck9h		28.2967	28.2307	0.2545					72
	F11	SYBR	POD	Unkn-22	ck12h		26.9077	26.3425	0.39458					72
	F12	SYBR	POD	Unkn-24	ck1d		26.206	26.4518	0.648957					72
	G01	SYBR	Hyd	Unkn-02	ck12h		26.3323	26.591	0.189415					72
	G02	SYBR	Hyd	Unkn-04	ck1d		30.3618	29.8108	0.585314					72
	G03	SYBR	Hyd	Unkn-06	ck2d		29.0865	28.5539	0.62884					72
	G04	SYBR	Hyd	Unkn-08	ck3d		28.6053	28.7309	0.476453					72
	G05	SYBR	Hyd	Unkn-10	ck6d		29.1073	28.4601	0.543877					72
	G06	SYBR	Hyd	Unkn-12	ck9d		28.5174	28.3741	0.285917					72
	G07	SYBR	POD	Unkn-14	ck0h		27.2248	26.9601	0.409862					72
	G08	SYBR	POD	Unkn-16	ck3h		27.5741	27.3817	0.347586					72
	G09	SYBR	POD	Unkn-18	ck6h		26.5017	26.771	0.181011					72
	G10	SYBR	POD	Unkn-20	ck9h		28.551	28.2307	0.2545					72
	G11	SYBR	POD	Unkn-22	ck12h		25.9891	26.3425	0.39458					72
	G12	SYBR	POD	Unkn-24	ck1d		26.3899	26.4518	0.648957					72
	H01	SYBR	Hyd	Unkn-02	ck12h		26.6978	26.591	0.189415					72
	H02	SYBR	Hyd	Unkn-04	ck1d		30.2494	29.8108	0.585314					72
	H03	SYBR	Hyd	Unkn-06	ck2d		29.0852	28.5539	0.62884					72
	H04	SYBR	Hyd	Unkn-08	ck3d		28.1153	28.7309	0.476453					72
	H05	SYBR	Hyd	Unkn-10	ck6d		27.8564	28.4601	0.543877					72
	H06	SYBR	Hyd	Unkn-12	ck9d		28.0449	28.3741	0.285917					72
	H07	SYBR	POD	Unkn-14	ck0h		26.4186	26.9601	0.409862					72
	H08	SYBR	POD	Unkn-16	ck3h		26.9801	27.3817	0.347586					72
	H09	SYBR	POD	Unkn-18	ck6h		26.8582	26.771	0.181011					72
	H10	SYBR	POD	Unkn-20	ck9h		27.9576	28.2307	0.2545					72
	H11	SYBR	POD	Unkn-22	ck12h		26.226	26.3425	0.39458					72
	H12	SYBR	POD	Unkn-24	ck1d		25.8468	26.4518	0.648957					72
	A01	SYBR	POD	Unkn-01	u2d		27.4711	27.4238	0.367757					72
	A02	SYBR	POD	Unkn-03	u3d		26.7369	26.1362	0.466112					72
	A03	SYBR	POD	Unkn-05	u6d			0	0			0	0	72
	A04	SYBR	POD	Unkn-07	u9d			0	0			0	0	72
	A05	SYBR	PPO	Unkn-09	u0h		24.2328	24.121	0.132775					72
	A06	SYBR	PPO	Unkn-11	u3h		26.5851	26.3887	0.156512					72
	A07	SYBR	PPO	Unkn-13	u6h		24.3856	24.654	0.240498					72
	A08	SYBR	PPO	Unkn-15	u9h		23.8469	23.995	0.309671					72
	A09	SYBR	PPO	Unkn-17	u12h		23.9011	23.8695	0.244523					72
	A10	SYBR	PPO	Unkn-19	u1d		23.549	23.579	0.102925					72
	A11	SYBR	PPO	Unkn-21	u2d		23.2959	23.259	0.0782302					72
	A12	SYBR	PPO	Unkn-23	u3d			0	0			0	0	72
	B01	SYBR	POD	Unkn-01	u2d		27.1341	27.4238	0.367757					72
	B02	SYBR	POD	Unkn-03	u3d		26.0194	26.1362	0.466112					72
	B03	SYBR	POD	Unkn-05	u6d		26.7114	26.8059	0.287277					72
	B04	SYBR	POD	Unkn-07	u9d		29.0453	28.2675	0.701666					72
	B05	SYBR	PPO	Unkn-09	u0h		23.9342	24.121	0.132775					72
	B06	SYBR	PPO	Unkn-11	u3h		26.3453	26.3887	0.156512					72
	B07	SYBR	PPO	Unkn-13	u6h		24.9538	24.654	0.240498					72
	B08	SYBR	PPO	Unkn-15	u9h		23.6672	23.995	0.309671					72
	B09	SYBR	PPO	Unkn-17	u12h		24.0745	23.8695	0.244523					72
	B10	SYBR	PPO	Unkn-19	u1d		23.724	23.579	0.102925					72
	B11	SYBR	PPO	Unkn-21	u2d		23.3222	23.259	0.0782302					72
	B12	SYBR	PPO	Unkn-23	u3d		23.3163	23.1526	0.155231					72
	C01	SYBR	POD	Unkn-01	u2d		27.164	27.4238	0.367757					72
	C02	SYBR	POD	Unkn-03	u3d		25.6112	26.1362	0.466112					72
	C03	SYBR	POD	Unkn-05	u6d		26.5778	26.8059	0.287277					72
	C04	SYBR	POD	Unkn-07	u9d		27.6821	28.2675	0.701666					72
	C05	SYBR	PPO	Unkn-09	u0h		24.1222	24.121	0.132775					72
	C06	SYBR	PPO	Unkn-11	u3h		26.2089	26.3887	0.156512					72
	C07	SYBR	PPO	Unkn-13	u6h		24.5638	24.654	0.240498					72
	C08	SYBR	PPO	Unkn-15	u9h		24.0828	23.995	0.309671					72
	C09	SYBR	PPO	Unkn-17	u12h		23.984	23.8695	0.244523					72
	C10	SYBR	PPO	Unkn-19	u1d		23.562	23.579	0.102925					72
	C11	SYBR	PPO	Unkn-21	u2d		23.2721	23.259	0.0782302					72
	C12	SYBR	PPO	Unkn-23	u3d		23.0076	23.1526	0.155231					72
	D01	SYBR	POD	Unkn-01	u2d		27.9259	27.4238	0.367757					72
	D02	SYBR	POD	Unkn-03	u3d		26.1773	26.1362	0.466112					72
	D03	SYBR	POD	Unkn-05	u6d		27.1285	26.8059	0.287277					72
	D04	SYBR	POD	Unkn-07	u9d		28.0751	28.2675	0.701666					72
	D05	SYBR	PPO	Unkn-09	u0h		24.1949	24.121	0.132775					72
	D06	SYBR	PPO	Unkn-11	u3h		26.4157	26.3887	0.156512					72
	D07	SYBR	PPO	Unkn-13	u6h		24.7127	24.654	0.240498					72
	D08	SYBR	PPO	Unkn-15	u9h		24.3831	23.995	0.309671					72
	D09	SYBR	PPO	Unkn-17	u12h		23.5184	23.8695	0.244523					72
	D10	SYBR	PPO	Unkn-19	u1d		23.4811	23.579	0.102925					72
	D11	SYBR	PPO	Unkn-21	u2d		23.1457	23.259	0.0782302					72
	D12	SYBR	PPO	Unkn-23	u3d		23.1339	23.1526	0.155231					72
	E01	SYBR	POD	Unkn-02	ck2d		26.3047	26.4019	0.165809					72
	E02	SYBR	POD	Unkn-04	ck3d		26.8357	26.8744	0.301559					72
	E03	SYBR	POD	Unkn-06	ck6d			0	0			0	0	72
	E04	SYBR	POD	Unkn-08	ck9d			0	0			0	0	72
	E05	SYBR	PPO	Unkn-10	ck0h		25.05	24.6411	0.275737					72
	E06	SYBR	PPO	Unkn-12	ck3h		25.3102	25.4779	0.383273					72
	E07	SYBR	PPO	Unkn-14	ck6h		24.4996	24.2908	0.225752					72
	E08	SYBR	PPO	Unkn-16	ck9h		25.7903	25.8255	0.318968					72
	E09	SYBR	PPO	Unkn-18	ck12h		24.4453	24.3634	0.118552					72
	E10	SYBR	PPO	Unkn-20	ck1d		23.7441	24.0544	0.234372					72
	E11	SYBR	PPO	Unkn-22	ck2d		22.97	22.6487	0.2709					72
	E12	SYBR	PPO	Unkn-24	ck3d		22.7259	23.1596	0.46925					72
	F01	SYBR	POD	Unkn-02	ck2d		26.6363	26.4019	0.165809					72
	F02	SYBR	POD	Unkn-04	ck3d		27.2654	26.8744	0.301559					72
	F03	SYBR	POD	Unkn-06	ck6d		27.088	26.8966	0.358742					72
	F04	SYBR	POD	Unkn-08	ck9d		27.1442	27.1313	0.0638226					72
	F05	SYBR	PPO	Unkn-10	ck0h		24.4728	24.6411	0.275737					72
	F06	SYBR	PPO	Unkn-12	ck3h		26.0519	25.4779	0.383273					72
	F07	SYBR	PPO	Unkn-14	ck6h		24.32	24.2908	0.225752					72
	F08	SYBR	PPO	Unkn-16	ck9h		25.9495	25.8255	0.318968					72
	F09	SYBR	PPO	Unkn-18	ck12h		24.4622	24.3634	0.118552					72
	F10	SYBR	PPO	Unkn-20	ck1d		24.2606	24.0544	0.234372					72
	F11	SYBR	PPO	Unkn-22	ck2d		22.3815	22.6487	0.2709					72
	F12	SYBR	PPO	Unkn-24	ck3d		23.4082	23.1596	0.46925					72
	G01	SYBR	POD	Unkn-02	ck2d		26.3991	26.4019	0.165809					72
	G02	SYBR	POD	Unkn-04	ck3d		26.5303	26.8744	0.301559					72
	G03	SYBR	POD	Unkn-06	ck6d		26.4828	26.8966	0.358742					72
	G04	SYBR	POD	Unkn-08	ck9d		27.1876	27.1313	0.0638226					72
	G05	SYBR	PPO	Unkn-10	ck0h		24.4784	24.6411	0.275737					72
	G06	SYBR	PPO	Unkn-12	ck3h		25.292	25.4779	0.383273					72
	G07	SYBR	PPO	Unkn-14	ck6h		23.9717	24.2908	0.225752					72
	G08	SYBR	PPO	Unkn-16	ck9h		25.4038	25.8255	0.318968					72
	G09	SYBR	PPO	Unkn-18	ck12h		24.2046	24.3634	0.118552					72
	G10	SYBR	PPO	Unkn-20	ck1d		24.2078	24.0544	0.234372					72
	G11	SYBR	PPO	Unkn-22	ck2d		22.4732	22.6487	0.2709					72
	G12	SYBR	PPO	Unkn-24	ck3d		22.8085	23.1596	0.46925					72
	H01	SYBR	POD	Unkn-02	ck2d		26.2674	26.4019	0.165809					72
	H02	SYBR	POD	Unkn-04	ck3d		26.8663	26.8744	0.301559					72
	H03	SYBR	POD	Unkn-06	ck6d		27.1192	26.8966	0.358742					72
	H04	SYBR	POD	Unkn-08	ck9d		27.062	27.1313	0.0638226					72
	H05	SYBR	PPO	Unkn-10	ck0h		24.5631	24.6411	0.275737					72
	H06	SYBR	PPO	Unkn-12	ck3h		25.2576	25.4779	0.383273					72
	H07	SYBR	PPO	Unkn-14	ck6h		24.372	24.2908	0.225752					72
	H08	SYBR	PPO	Unkn-16	ck9h		26.1583	25.8255	0.318968					72
	H09	SYBR	PPO	Unkn-18	ck12h		24.3415	24.3634	0.118552					72
	H10	SYBR	PPO	Unkn-20	ck1d		24.0049	24.0544	0.234372					72
	H11	SYBR	PPO	Unkn-22	ck2d		22.7703	22.6487	0.2709					72
	H12	SYBR	PPO	Unkn-24	ck3d		23.6957	23.1596	0.46925					72
	A01	SYBR	PPO	Unkn-01	u6d			0	0			0	0	72
	A02	SYBR	PPO	Unkn-03	u9d			0	0			0	0	72
	A03	SYBR	MAPK	Unkn-05	u0h		24.3497	24.4033	0.385965					72
	A04	SYBR	MAPK	Unkn-07	u3h		26.0501	25.5965	0.34119					72
	A05	SYBR	MAPK	Unkn-09	u6h		24.1564	24.1303	0.314708					72
	A06	SYBR	MAPK	Unkn-11	u9h		24.0959	23.9653	0.133219					72
	A07	SYBR	MAPK	Unkn-13	u12h		24.2934	24.2001	0.111795					72
	A08	SYBR	MAPK	Unkn-15	u1d		26.4525	26.7421	0.44964					72
	A09	SYBR	MAPK	Unkn-17	u2d		25.2283	25.3044	0.134094					72
	A10	SYBR	MAPK	Unkn-19	u3d		25.2705	25.2808	0.118057					72
	A11	SYBR	MAPK	Unkn-21	u6d		26.2701	25.7725	0.332879					72
	A12	SYBR	MAPK	Unkn-23	u9d			0	0			0	0	72
	B01	SYBR	PPO	Unkn-01	u6d		22.6871	22.8593	0.235258					72
	B02	SYBR	PPO	Unkn-03	u9d		26.0651	24.0375	1.75608					72
	B03	SYBR	MAPK	Unkn-05	u0h		24.3576	24.4033	0.385965					72
	B04	SYBR	MAPK	Unkn-07	u3h		25.4746	25.5965	0.34119					72
	B05	SYBR	MAPK	Unkn-09	u6h		24.1102	24.1303	0.314708					72
	B06	SYBR	MAPK	Unkn-11	u9h		24.048	23.9653	0.133219					72
	B07	SYBR	MAPK	Unkn-13	u12h		24.1806	24.2001	0.111795					72
	B08	SYBR	MAPK	Unkn-15	u1d		27.1881	26.7421	0.44964					72
	B09	SYBR	MAPK	Unkn-17	u2d		25.4422	25.3044	0.134094					72
	B10	SYBR	MAPK	Unkn-19	u3d		25.3874	25.2808	0.118057					72
	B11	SYBR	MAPK	Unkn-21	u6d		25.5816	25.7725	0.332879					72
	B12	SYBR	MAPK	Unkn-23	u9d		39.4986	33.3311	5.34595					72
	C01	SYBR	PPO	Unkn-01	u6d		22.7634	22.8593	0.235258					72
	C02	SYBR	PPO	Unkn-03	u9d		23.0488	24.0375	1.75608					72
	C03	SYBR	MAPK	Unkn-05	u0h		23.9854	24.4033	0.385965					72
	C04	SYBR	MAPK	Unkn-07	u3h		25.2388	25.5965	0.34119					72
	C05	SYBR	MAPK	Unkn-09	u6h		23.7425	24.1303	0.314708					72
	C06	SYBR	MAPK	Unkn-11	u9h		23.916	23.9653	0.133219					72
	C07	SYBR	MAPK	Unkn-13	u12h		24.0499	24.2001	0.111795					72
	C08	SYBR	MAPK	Unkn-15	u1d		26.2693	26.7421	0.44964					72
	C09	SYBR	MAPK	Unkn-17	u2d		25.1568	25.3044	0.134094					72
	C10	SYBR	MAPK	Unkn-19	u3d		25.346	25.2808	0.118057					72
	C11	SYBR	MAPK	Unkn-21	u6d		25.6449	25.7725	0.332879					72
	C12	SYBR	MAPK	Unkn-23	u9d		30.022	33.3311	5.34595					72
	D01	SYBR	PPO	Unkn-01	u6d		23.1274	22.8593	0.235258					72
	D02	SYBR	PPO	Unkn-03	u9d		22.9988	24.0375	1.75608					72
	D03	SYBR	MAPK	Unkn-05	u0h		24.9203	24.4033	0.385965					72
	D04	SYBR	MAPK	Unkn-07	u3h		25.6225	25.5965	0.34119					72
	D05	SYBR	MAPK	Unkn-09	u6h		24.512	24.1303	0.314708					72
	D06	SYBR	MAPK	Unkn-11	u9h		23.8012	23.9653	0.133219					72
	D07	SYBR	MAPK	Unkn-13	u12h		24.2766	24.2001	0.111795					72
	D08	SYBR	MAPK	Unkn-15	u1d		27.0587	26.7421	0.44964					72
	D09	SYBR	MAPK	Unkn-17	u2d		25.3903	25.3044	0.134094					72
	D10	SYBR	MAPK	Unkn-19	u3d		25.1192	25.2808	0.118057					72
	D11	SYBR	MAPK	Unkn-21	u6d		25.5934	25.7725	0.332879					72
	D12	SYBR	MAPK	Unkn-23	u9d		30.4727	33.3311	5.34595					72
	E01	SYBR	PPO	Unkn-02	ck6d		23.4667	23.3633	0.213439					72
	E02	SYBR	PPO	Unkn-04	ck9d			0	0			0	0	72
	E03	SYBR	MAPK	Unkn-06	ck0h		24.3566	24.4121	0.453478					72
	E04	SYBR	MAPK	Unkn-08	ck3h		24.9957	25.1545	0.213152					72
	E05	SYBR	MAPK	Unkn-10	ck6h		23.1845	23.532	0.254255					72
	E06	SYBR	MAPK	Unkn-12	ck9h		25.4969	25.287	0.205238					72
	E07	SYBR	MAPK	Unkn-14	ck12h		24.0253	24.2615	0.271264					72
	E08	SYBR	MAPK	Unkn-16	ck1d		26.1042	25.891	0.199057					72
	E09	SYBR	MAPK	Unkn-18	ck2d		25.7405	25.7007	0.401713					72
	E10	SYBR	MAPK	Unkn-20	ck3d		26.4172	25.95	0.40051					72
	E11	SYBR	MAPK	Unkn-22	ck6d		27.4504	27.334	0.0890247					72
	E12	SYBR	MAPK	Unkn-24	ck9d			0	0			0	0	72
	F01	SYBR	PPO	Unkn-02	ck6d		23.3925	23.3633	0.213439					72
	F02	SYBR	PPO	Unkn-04	ck9d		23.0747	22.8417	0.23354					72
	F03	SYBR	MAPK	Unkn-06	ck0h		25.0696	24.4121	0.453478					72
	F04	SYBR	MAPK	Unkn-08	ck3h		25.3123	25.1545	0.213152					72
	F05	SYBR	MAPK	Unkn-10	ck6h		23.6902	23.532	0.254255					72
	F06	SYBR	MAPK	Unkn-12	ck9h		25.2107	25.287	0.205238					72
	F07	SYBR	MAPK	Unkn-14	ck12h		24.2417	24.2615	0.271264					72
	F08	SYBR	MAPK	Unkn-16	ck1d		25.7803	25.891	0.199057					72
	F09	SYBR	MAPK	Unkn-18	ck2d		25.6977	25.7007	0.401713					72
	F10	SYBR	MAPK	Unkn-20	ck3d		26.0002	25.95	0.40051					72
	F11	SYBR	MAPK	Unkn-22	ck6d		27.2349	27.334	0.0890247					72
	F12	SYBR	MAPK	Unkn-24	ck9d		27.1511	27.07	0.408442					72
	G01	SYBR	PPO	Unkn-02	ck6d		23.0558	23.3633	0.213439					72
	G02	SYBR	PPO	Unkn-04	ck9d		22.6076	22.8417	0.23354					72
	G03	SYBR	MAPK	Unkn-06	ck0h		24.1222	24.4121	0.453478					72
	G04	SYBR	MAPK	Unkn-08	ck3h		24.9473	25.1545	0.213152					72
	G05	SYBR	MAPK	Unkn-10	ck6h		23.5038	23.532	0.254255					72
	G06	SYBR	MAPK	Unkn-12	ck9h		25.0364	25.287	0.205238					72
	G07	SYBR	MAPK	Unkn-14	ck12h		24.1329	24.2615	0.271264					72
	G08	SYBR	MAPK	Unkn-16	ck1d		26.0071	25.891	0.199057					72
	G09	SYBR	MAPK	Unkn-18	ck2d		25.1914	25.7007	0.401713					72
	G10	SYBR	MAPK	Unkn-20	ck3d		25.4397	25.95	0.40051					72
	G11	SYBR	MAPK	Unkn-22	ck6d		27.3142	27.334	0.0890247					72
	G12	SYBR	MAPK	Unkn-24	ck9d		26.627	27.07	0.408442					72
	H01	SYBR	PPO	Unkn-02	ck6d		23.5381	23.3633	0.213439					72
	H02	SYBR	PPO	Unkn-04	ck9d		22.8429	22.8417	0.23354					72
	H03	SYBR	MAPK	Unkn-06	ck0h		24.0999	24.4121	0.453478					72
	H04	SYBR	MAPK	Unkn-08	ck3h		25.3625	25.1545	0.213152					72
	H05	SYBR	MAPK	Unkn-10	ck6h		23.7497	23.532	0.254255					72
	H06	SYBR	MAPK	Unkn-12	ck9h		25.4041	25.287	0.205238					72
	H07	SYBR	MAPK	Unkn-14	ck12h		24.6463	24.2615	0.271264					72
	H08	SYBR	MAPK	Unkn-16	ck1d		25.6726	25.891	0.199057					72
	H09	SYBR	MAPK	Unkn-18	ck2d		26.1731	25.7007	0.401713					72
	H10	SYBR	MAPK	Unkn-20	ck3d		25.9427	25.95	0.40051					72
	H11	SYBR	MAPK	Unkn-22	ck6d		27.3365	27.334	0.0890247					72
	H12	SYBR	MAPK	Unkn-24	ck9d		27.4317	27.07	0.408442					72
					平均值：		27.334
					平行		差值
					1		0.116413
					2		0.0991205
					3		0.0198239
					4		0.0025318

## Sheet: 4.3 ct值
	Well	Fluor	Target	Content	Sample	Biological Set Name	Cq	Cq Mean	Cq Std. Dev	Starting Quantity (SQ)	Log Starting Quantity	SQ Mean	SQ Std. Dev	Set Point	Well Note
	A01	SYBR	Actin	Unkn-1	ck0h		23.6452	23.62	0.096603					72
	A02	SYBR	Actin	Unkn-1	ck0h		23.5134	23.62	0.096603					72
	A03	SYBR	Actin	Unkn-1	ck0h		23.7016	23.62	0.096603					72
	A04	SYBR	Actin	Unkn	u0h		24.1242	24.1242	0				0	72
	A05	SYBR	Actin	Unkn	u0h		23.9724	23.9724	0				0	72
	A06	SYBR	Actin	Unkn	u0h		24.3245	24.3245	0				0	72
	A07	SYBR	PG	Unkn	ck0h		24.7582	24.7582	0				0	72
	A08	SYBR	PG	Unkn	ck0h		24.7615	24.7615	0				0	72
	A09	SYBR	PG	Unkn	ck0h		24.6192	24.6192	0				0	72
	A10	SYBR	PG	Unkn	u0h		25.6351	25.6351	0				0	72
	A11	SYBR	PG	Unkn	u0h		25.9692	25.9692	0				0	72
	A12	SYBR	PG	Unkn	u0h		26.4149	26.4149	0				0	72
	B01	SYBR	Actin	Unkn	ck3h		25.335	25.335	0				0	72
	B02	SYBR	Actin	Unkn	ck3h		25.05	25.05	0				0	72
	B03	SYBR	Actin	Unkn	ck3h		24.9739	24.9739	0				0	72
	B04	SYBR	Actin	Unkn	u3h		25.4907	25.4907	0				0	72
	B05	SYBR	Actin	Unkn	u3h		25.4811	25.4811	0				0	72
	B06	SYBR	Actin	Unkn	u3h		26.0532	26.0532	0				0	72
	B07	SYBR	PG	Unkn	ck3h		26.2409	26.2409	0				0	72
	B08	SYBR	PG	Unkn	ck3h		26.6026	26.6026	0				0	72
	B09	SYBR	PG	Unkn	ck3h		26.032	26.032	0				0	72
	B10	SYBR	PG	Unkn	u3h		26.9908	26.9908	0				0	72
	B11	SYBR	PG	Unkn	u3h		27.0078	27.0078	0				0	72
	B12	SYBR	PG	Unkn	u3h		26.9646	26.9646	0				0	72
	C01	SYBR	Actin	Unkn	ck6h		23.4768	23.4768	0				0	72
	C02	SYBR	Actin	Unkn	ck6h		23.5543	23.5543	0				0	72
	C03	SYBR	Actin	Unkn	ck6h		23.6019	23.6019	0				0	72
	C04	SYBR	Actin	Unkn	u6h		23.678	23.678	0				0	72
	C05	SYBR	Actin	Unkn	u6h		23.4025	23.4025	0				0	72
	C06	SYBR	Actin	Unkn	u6h		24.2007	24.2007	0				0	72
	C07	SYBR	PG	Unkn	ck6h		24.0553	24.0553	0				0	72
	C08	SYBR	PG	Unkn	ck6h		24.5067	24.5067	0				0	72
	C09	SYBR	PG	Unkn	ck6h		24.489	24.489	0				0	72
	C10	SYBR	PG	Unkn	u6h		25.4071	25.4071	0				0	72
	C11	SYBR	PG	Unkn	u6h		25.0063	25.0063	0				0	72
	C12	SYBR	PG	Unkn	u6h		24.9689	24.9689	0				0	72
	D01	SYBR	Actin	Unkn	ck9h		25.553	25.553	0				0	72
	D02	SYBR	Actin	Unkn	ck9h		26.0863	26.0863	0				0	72
	D03	SYBR	Actin	Unkn	ck9h		25.4534	25.4534	0				0	72
	D04	SYBR	Actin	Unkn	u9h		23.8539	23.8539	0				0	72
	D05	SYBR	Actin	Unkn	u9h		23.4646	23.4646	0				0	72
	D06	SYBR	Actin	Unkn	u9h		23.2032	23.2032	0				0	72
	D07	SYBR	PG	Unkn	ck9h		26.4878	26.4878	0				0	72
	D08	SYBR	PG	Unkn	ck9h		27.0883	27.0883	0				0	72
	D09	SYBR	PG	Unkn	ck9h		27.2247	27.2247	0				0	72
	D10	SYBR	PG	Unkn	u9h		24.6647	24.6647	0				0	72
	D11	SYBR	PG	Unkn	u9h		24.5613	24.5613	0				0	72
	D12	SYBR	PG	Unkn	u9h		24.4566	24.4566	0				0	72
	E01	SYBR	Actin	Unkn	ck12h		24.0938	24.0938	0				0	72
	E02	SYBR	Actin	Unkn	ck12h		24.1318	24.1318	0				0	72
	E03	SYBR	Actin	Unkn	ck12h		24.3071	24.3071	0				0	72
	E04	SYBR	Actin	Unkn	u12h		23.9937	23.9937	0				0	72
	E05	SYBR	Actin	Unkn	u12h		24.1657	24.1657	0				0	72
	E06	SYBR	Actin	Unkn	u12h		24.1337	24.1337	0				0	72
	E07	SYBR	PG	Unkn	ck12h		25.1354	25.1354	0				0	72
	E08	SYBR	PG	Unkn	ck12h		25.5811	25.5811	0				0	72
	E09	SYBR	PG	Unkn	ck12h		25.3838	25.3838	0				0	72
	E10	SYBR	PG	Unkn	u12h		25.4249	25.4249	0				0	72
	E11	SYBR	PG	Unkn	u12h		25.0218	25.0218	0				0	72
	E12	SYBR	PG	Unkn	u12h		25.2623	25.2623	0				0	72
	F01	SYBR	Actin	Unkn	ck1d		24.3758	24.3758	0				0	72
	F02	SYBR	Actin	Unkn	ck1d		24.3321	24.3321	0				0	72
	F03	SYBR	Actin	Unkn	ck1d		24.3818	24.3818	0				0	72
	F04	SYBR	Actin	Unkn	u1d		24.3049	24.3049	0				0	72
	F05	SYBR	Actin	Unkn	u1d		24.1525	24.1525	0				0	72
	F06	SYBR	Actin	Unkn	u1d		24.1726	24.1726	0				0	72
	F07	SYBR	PG	Unkn	ck1d		25.1872	25.1872	0				0	72
	F08	SYBR	PG	Unkn	ck1d		25.4546	25.4546	0				0	72
	F09	SYBR	PG	Unkn	ck1d		25.3615	25.3615	0				0	72
	F10	SYBR	PG	Unkn	u1d		25.388	25.388	0				0	72
	F11	SYBR	PG	Unkn	u1d		25.134	25.134	0				0	72
	F12	SYBR	PG	Unkn	u1d		24.9847	24.9847	0				0	72
	G01	SYBR	Actin	Unkn	ck2d		23.6019	23.6019	0				0	72
	G02	SYBR	Actin	Unkn	ck2d		24.1353	24.1353	0				0	72
	G03	SYBR	Actin	Unkn	ck2d		23.353	23.353	0				0	72
	G04	SYBR	Actin	Unkn	u2d		24.0146	24.0146	0				0	72
	G05	SYBR	Actin	Unkn	u2d		24.3209	24.3209	0				0	72
	G06	SYBR	Actin	Unkn	u2d		23.9701	23.9701	0				0	72
	G07	SYBR	PG	Unkn	ck2d		24.8105	24.8105	0				0	72
	G08	SYBR	PG	Unkn	ck2d		24.7216	24.7216	0				0	72
	G09	SYBR	PG	Unkn	ck2d		24.2898	24.2898	0				0	72
	G10	SYBR	PG	Unkn	u2d		25.0976	25.0976	0				0	72
	G11	SYBR	PG	Unkn	u2d		24.6688	24.6688	0				0	72
	G12	SYBR	PG	Unkn	u2d		24.6297	24.6297	0				0	72
	H01	SYBR	Actin	Unkn	ck3d		23.844	23.844	0				0	72
	H02	SYBR	Actin	Unkn	ck3d		24.2938	24.2938	0				0	72
	H03	SYBR	Actin	Unkn	ck3d		23.7713	23.7713	0				0	72
	H04	SYBR	Actin	Unkn	u3d		24.2803	24.2803	0				0	72
	H05	SYBR	Actin	Unkn	u3d		24.1638	24.1638	0				0	72
	H06	SYBR	Actin	Unkn	u3d		24.6338	24.6338	0				0	72
	H07	SYBR	PG	Unkn	ck3d		24.6887	23.6887	0				0	72
	H08	SYBR	PG	Unkn	ck3d		24.7534	24.7534	0				0	72
	H09	SYBR	PG	Unkn	ck3d		24.6734	24.6734	0				0	72
	H10	SYBR	PG	Unkn	u3d		24.7988	24.7988	0				0	72
	H11	SYBR	PG	Unkn	u3d		24.8698	24.8698	0				0	72
	H12	SYBR	PG	Unkn	u3d		24.7267	24.7267	0				0	72
	A01	SYBR	Actin	Unkn-01	ck6d		29.0626	26.6353	2.17303					72
	A02	SYBR	Actin	Unkn-01	ck6d		25.9723	26.6353	2.17303					72
	A03	SYBR	Actin	Unkn-01	ck6d		24.871	26.6353	2.17303					72
	A04	SYBR	Actin	Unkn-03	u6d		22.9211	25.0694	2.08857					72
	A05	SYBR	Actin	Unkn-03	u6d		27.0927	25.0694	2.08857					72
	A06	SYBR	Actin	Unkn-03	u6d		25.1943	25.0694	2.08857					72
	A07	SYBR	PG	Unkn-02	ck6d		26.3536	26.5313	0.803508					72
	A08	SYBR	PG	Unkn-02	ck6d		27.4088	26.5313	0.803508					72
	A09	SYBR	PG	Unkn-02	ck6d		26.8316	26.5313	0.803508					72
	A10	SYBR	PG	Unkn-04	u6d		38.6534	32.5971	8.56495					72
	A11	SYBR	PG	Unkn-04	u6d		26.5408	32.5971	8.56495					72
	A12	SYBR	PG	Unkn-04	u6d			0	0			0	0	72
	B01	SYBR	Actin	Unkn-05	ck9d		24.3855	24.8498	0.413085					72
	B02	SYBR	Actin	Unkn-05	ck9d		24.9874	24.8498	0.413085					72
	B03	SYBR	Actin	Unkn-05	ck9d		25.1766	24.8498	0.413085					72
	B04	SYBR	Actin	Unkn-07	u9d		25.2207	25.2805	0.222532					72
	B05	SYBR	Actin	Unkn-07	u9d		25.094	25.2805	0.222532					72
	B06	SYBR	Actin	Unkn-07	u9d		25.5268	25.2805	0.222532					72
	B07	SYBR	PG	Unkn-06	ck9d		24.7854	24.954	0.205056					72
	B08	SYBR	PG	Unkn-06	ck9d		25.1823	24.954	0.205056					72
	B09	SYBR	PG	Unkn-06	ck9d		24.8945	24.954	0.205056					72
	B10	SYBR	PG	Unkn-08	u9d		25.3889	28.1849	4.55026					72
	B11	SYBR	PG	Unkn-08	u9d		25.7304	28.1849	4.55026					72
	B12	SYBR	PG	Unkn-08	u9d		33.4354	28.1849	4.55026					72
	C01	SYBR	CHI	Unkn-09	ck0h		23.8159	24.0759	0.225369					72
	C02	SYBR	CHI	Unkn-09	ck0h		24.2143	24.0759	0.225369					72
	C03	SYBR	CHI	Unkn-09	ck0h		24.1976	24.0759	0.225369					72
	C04	SYBR	CHI	Unkn-11	u0h		24.5985	24.4709	0.115633					72
	C05	SYBR	CHI	Unkn-11	u0h		24.3731	24.4709	0.115633					72
	C06	SYBR	CHI	Unkn-11	u0h		24.4411	24.4709	0.115633					72
	C07	SYBR	ARF	Unkn-10	ck0h		23.2628	23.2243	0.152831					72
	C08	SYBR	ARF	Unkn-10	ck0h		23.3542	23.2243	0.152831					72
	C09	SYBR	ARF	Unkn-10	ck0h		23.0559	23.2243	0.152831					72
	C10	SYBR	ARF	Unkn-12	u0h		24.2791	24.5276	0.460244					72
	C11	SYBR	ARF	Unkn-12	u0h		24.245	24.5276	0.460244					72
	C12	SYBR	ARF	Unkn-12	u0h		25.0587	24.5276	0.460244					72
	D01	SYBR	CHI	Unkn-13	ck3h		25.7282	25.6753	0.326731					72
	D02	SYBR	CHI	Unkn-13	ck3h		25.9724	25.6753	0.326731					72
	D03	SYBR	CHI	Unkn-13	ck3h		25.3254	25.6753	0.326731					72
	D04	SYBR	CHI	Unkn-15	u3h		26.1512	26.0453	0.25296					72
	D05	SYBR	CHI	Unkn-15	u3h		25.7566	26.0453	0.25296					72
	D06	SYBR	CHI	Unkn-15	u3h		26.2281	26.0453	0.25296					72
	D07	SYBR	ARF	Unkn-14	ck3h		25.2793	25.268	0.259964					72
	D08	SYBR	ARF	Unkn-14	ck3h		25.5221	25.268	0.259964					72
	D09	SYBR	ARF	Unkn-14	ck3h		25.0026	25.268	0.259964					72
	D10	SYBR	ARF	Unkn-16	u3h		26.0009	26.9398	1.81017					72
	D11	SYBR	ARF	Unkn-16	u3h		25.792	26.9398	1.81017					72
	D12	SYBR	ARF	Unkn-16	u3h		25.9027	26.9398	1.81017					72
	E01	SYBR	CHI	Unkn-17	ck6h		23.8516	23.9465	0.300622					72
	E02	SYBR	CHI	Unkn-17	ck6h		24.2831	23.9465	0.300622					72
	E03	SYBR	CHI	Unkn-17	ck6h		23.7047	23.9465	0.300622					72
	E04	SYBR	CHI	Unkn-19	u6h		24.0723	24.1637	0.355261					72
	E05	SYBR	CHI	Unkn-19	u6h		23.8631	24.1637	0.355261					72
	E06	SYBR	CHI	Unkn-19	u6h		24.5558	24.1637	0.355261					72
	E07	SYBR	ARF	Unkn-18	ck6h		23.0306	22.9152	0.317175					72
	E08	SYBR	ARF	Unkn-18	ck6h		23.1585	22.9152	0.317175					72
	E09	SYBR	ARF	Unkn-18	ck6h		22.5565	22.9152	0.317175					72
	E10	SYBR	ARF	Unkn-20	u6h		24.2242	24.4401	0.189052					72
	E11	SYBR	ARF	Unkn-20	u6h		24.5203	24.4401	0.189052					72
	E12	SYBR	ARF	Unkn-20	u6h		24.5759	24.4401	0.189052					72
	F01	SYBR	CHI	Unkn-21	ck9h		25.4183	25.9874	0.493174					72
	F02	SYBR	CHI	Unkn-21	ck9h		26.2544	25.9874	0.493174					72
	F03	SYBR	CHI	Unkn-21	ck9h		26.2896	25.9874	0.493174					72
	F04	SYBR	CHI	Unkn-23	u9h		24.1878	24.1313	0.0508073					72
	F05	SYBR	CHI	Unkn-23	u9h		24.117	24.1313	0.0508073					72
	F06	SYBR	CHI	Unkn-23	u9h		24.0893	24.1313	0.0508073					72
	F07	SYBR	ARF	Unkn-22	ck9h		25.3437	25.3223	0.0841017					72
	F08	SYBR	ARF	Unkn-22	ck9h		25.3936	25.3223	0.0841017					72
	F09	SYBR	ARF	Unkn-22	ck9h		25.2296	25.3223	0.0841017					72
	F10	SYBR	ARF	Unkn-24	u9h		23.3634	23.4291	0.0643698					72
	F11	SYBR	ARF	Unkn-24	u9h		23.4921	23.4291	0.0643698					72
	F12	SYBR	ARF	Unkn-24	u9h		23.4319	23.4291	0.0643698					72
	G01	SYBR	CHI	Unkn-25	ck12h		24.3286	24.1033	0.195476					72
	G02	SYBR	CHI	Unkn-25	ck12h		24.0027	24.1033	0.195476					72
	G03	SYBR	CHI	Unkn-25	ck12h		23.9786	24.1033	0.195476					72
	G04	SYBR	CHI	Unkn-27	u12h		24.0637	24.1409	0.072529					72
	G05	SYBR	CHI	Unkn-27	u12h		24.2076	24.1409	0.072529					72
	G06	SYBR	CHI	Unkn-27	u12h		24.1513	24.1409	0.072529					72
	G07	SYBR	ARF	Unkn-26	ck12h		23.936	23.6771	0.406742					72
	G08	SYBR	ARF	Unkn-26	ck12h		23.8871	23.6771	0.406742					72
	G09	SYBR	ARF	Unkn-26	ck12h		23.2083	23.6771	0.406742					72
	G10	SYBR	ARF	Unkn-28	u12h		24.2651	24.0319	0.422939					72
	G11	SYBR	ARF	Unkn-28	u12h		24.2869	24.0319	0.422939					72
	G12	SYBR	ARF	Unkn-28	u12h		23.5437	24.0319	0.422939					72
	H01	SYBR	CHI	Unkn-29	ck1d		26.3234	25.5159	0.702524					72
	H02	SYBR	CHI	Unkn-29	ck1d		25.0454	25.5159	0.702524					72
	H03	SYBR	CHI	Unkn-29	ck1d		25.1789	25.5159	0.702524					72
	H04	SYBR	CHI	Unkn-31	u1d		24.6937	24.7521	0.294797					72
	H05	SYBR	CHI	Unkn-31	u1d		25.0717	24.7521	0.294797					72
	H06	SYBR	CHI	Unkn-31	u1d		24.4909	24.7521	0.294797					72
	H07	SYBR	ARF	Unkn-30	ck1d		25.076	24.8663	0.188319					72
	H08	SYBR	ARF	Unkn-30	ck1d		24.8116	24.8663	0.188319					72
	H09	SYBR	ARF	Unkn-30	ck1d		24.7114	24.8663	0.188319					72
	H10	SYBR	ARF	Unkn-32	u1d		24.3957	24.4447	0.088271					72
	H11	SYBR	ARF	Unkn-32	u1d		24.5466	24.4447	0.088271					72
	H12	SYBR	ARF	Unkn-32	u1d		24.3919	24.4447	0.088271					72
	A01	SYBR	CHI	Unkn-01	ck2d		24.6992	24.6377	0.158098					72
	A02	SYBR	CHI	Unkn-01	ck2d		24.7558	24.6377	0.158098					72
	A03	SYBR	CHI	Unkn-01	ck2d		24.4581	24.6377	0.158098					72
	A04	SYBR	CHI	Unkn-03	u2d		25.174	25.2046	0.0269849					72
	A05	SYBR	CHI	Unkn-03	u2d		25.2151	25.2046	0.0269849					72
	A06	SYBR	CHI	Unkn-03	u2d		25.2248	25.2046	0.0269849					72
	A07	SYBR	ARF	Unkn-02	ck2d		25.0365	24.99	0.336707					72
	A08	SYBR	ARF	Unkn-02	ck2d		24.6324	24.99	0.336707					72
	A09	SYBR	ARF	Unkn-02	ck2d		25.301	24.99	0.336707					72
	A10	SYBR	ARF	Unkn-04	u2d		25.0208	25.032	0.109607					72
	A11	SYBR	ARF	Unkn-04	u2d		24.9284	25.032	0.109607					72
	A12	SYBR	ARF	Unkn-04	u2d		25.1468	25.032	0.109607					72
	B01	SYBR	CHI	Unkn-05	ck3d		25.1264	25.1359	0.0807481					72
	B02	SYBR	CHI	Unkn-05	ck3d		25.0603	25.1359	0.0807481					72
	B03	SYBR	CHI	Unkn-05	ck3d		25.2209	25.1359	0.0807481					72
	B04	SYBR	CHI	Unkn-07	u3d		25.1769	25.267	0.156532					72
	B05	SYBR	CHI	Unkn-07	u3d		25.4477	25.267	0.156532					72
	B06	SYBR	CHI	Unkn-07	u3d		25.1763	25.267	0.156532					72
	B07	SYBR	ARF	Unkn-06	ck3d		25.4578	25.071	0.415392					72
	B08	SYBR	ARF	Unkn-06	ck3d		24.632	25.071	0.415392					72
	B09	SYBR	ARF	Unkn-06	ck3d		25.1232	25.071	0.415392					72
	B10	SYBR	ARF	Unkn-08	u3d		25.176	25.2369	0.126076					72
	B11	SYBR	ARF	Unkn-08	u3d		25.3819	25.2369	0.126076					72
	B12	SYBR	ARF	Unkn-08	u3d		25.1528	25.2369	0.126076					72
	C01	SYBR	CHI	Unkn-09	ck6d		24.8343	24.8629	0.134219					72
	C02	SYBR	CHI	Unkn-09	ck6d		25.0092	24.8629	0.134219					72
	C03	SYBR	CHI	Unkn-09	ck6d		24.7454	24.8629	0.134219					72
	C04	SYBR	CHI	Unkn-11	u6d		24.1704	24.1867	0.113718					72
	C05	SYBR	CHI	Unkn-11	u6d		24.0821	24.1867	0.113718					72
	C06	SYBR	CHI	Unkn-11	u6d		24.3078	24.1867	0.113718					72
	C07	SYBR	ARF	Unkn-10	ck6d		25.3063	25.2696	0.0981755					72
	C08	SYBR	ARF	Unkn-10	ck6d		25.1584	25.2696	0.0981755					72
	C09	SYBR	ARF	Unkn-10	ck6d		25.3441	25.2696	0.0981755					72
	C10	SYBR	ARF	Unkn-12	u6d		24.5484	24.4957	0.0722391					72
	C11	SYBR	ARF	Unkn-12	u6d		24.4134	24.4957	0.0722391					72
	C12	SYBR	ARF	Unkn-12	u6d		24.5253	24.4957	0.0722391					72
	D01	SYBR	CHI	Unkn-13	ck9d		25.1918	25.0498	0.233672					72
	D02	SYBR	CHI	Unkn-13	ck9d		25.1775	25.0498	0.233672					72
	D03	SYBR	CHI	Unkn-13	ck9d		24.7801	25.0498	0.233672					72
	D04	SYBR	CHI	Unkn-15	u9d		24.6806	24.7244	0.269618					72
	D05	SYBR	CHI	Unkn-15	u9d		24.4794	24.7244	0.269618					72
	D06	SYBR	CHI	Unkn-15	u9d		25.0132	24.7244	0.269618					72
	D07	SYBR	ARF	Unkn-14	ck9d		25.628	25.2809	0.347566					72
	D08	SYBR	ARF	Unkn-14	ck9d		25.282	25.2809	0.347566					72
	D09	SYBR	ARF	Unkn-14	ck9d		24.9328	25.2809	0.347566					72
	D10	SYBR	ARF	Unkn-16	u9d		25.4271	25.301	0.118173					72
	D11	SYBR	ARF	Unkn-16	u9d		25.2831	25.301	0.118173					72
	D12	SYBR	ARF	Unkn-16	u9d		25.1928	25.301	0.118173					72
	E01	SYBR	ARP	Unkn-17	ck0h		23.8373	23.6161	0.225709					72
	E02	SYBR	ARP	Unkn-17	ck0h		23.625	23.6161	0.225709					72
	E03	SYBR	ARP	Unkn-17	ck0h		23.3861	23.6161	0.225709					72
	E04	SYBR	ARP	Unkn-18	u0h		23.4151	23.4078	0.210877					72
	E05	SYBR	ARP	Unkn-18	u0h		23.1933	23.4078	0.210877					72
	E06	SYBR	ARP	Unkn-18	u0h		23.6149	23.4078	0.210877					72
	E07	SYBR	ERF	Unkn-19	ck0h		27.8151	27.3749	0.40196					72
	E08	SYBR	ERF	Unkn-19	ck0h		27.0274	27.3749	0.40196					72
	E09	SYBR	ERF	Unkn-19	ck0h		27.2822	27.3749	0.40196					72
	E10	SYBR	ERF	Unkn-20	u0h		26.9341	27.125	0.302071					72
	E11	SYBR	ERF	Unkn-20	u0h		26.9676	27.125	0.302071					72
	E12	SYBR	ERF	Unkn-20	u0h		27.4733	27.125	0.302071					72
	F01	SYBR	ARP	Unkn-21	ck3h		25.0833	24.656	0.387868					72
	F02	SYBR	ARP	Unkn-21	ck3h		24.5587	24.656	0.387868					72
	F03	SYBR	ARP	Unkn-21	ck3h		24.326	24.656	0.387868					72
	F04	SYBR	ARP	Unkn-23	u3h		24.5308	24.5768	0.083049					72
	F05	SYBR	ARP	Unkn-23	u3h		24.5269	24.5768	0.083049					72
	F06	SYBR	ARP	Unkn-23	u3h		24.6727	24.5768	0.083049					72
	F07	SYBR	ERF	Unkn-22	ck3h		27.6898	27.4927	0.170674					72
	F08	SYBR	ERF	Unkn-22	ck3h		27.3932	27.4927	0.170674					72
	F09	SYBR	ERF	Unkn-22	ck3h		27.3952	27.4927	0.170674					72
	F10	SYBR	ERF	Unkn-24	u3h		28.1643	27.766	0.367466					72
	F11	SYBR	ERF	Unkn-24	u3h		27.4401	27.766	0.367466					72
	F12	SYBR	ERF	Unkn-24	u3h		27.6935	27.766	0.367466					72
	G01	SYBR	ARP	Unkn-25	ck6h		22.849	22.7824	0.171113					72
	G02	SYBR	ARP	Unkn-25	ck6h		22.9103	22.7824	0.171113					72
	G03	SYBR	ARP	Unkn-25	ck6h		22.588	22.7824	0.171113					72
	G04	SYBR	ARP	Unkn-27	u6h		23.8584	23.8817	0.218054					72
	G05	SYBR	ARP	Unkn-27	u6h		23.6763	23.8817	0.218054					72
	G06	SYBR	ARP	Unkn-27	u6h		24.1105	23.8817	0.218054					72
	G07	SYBR	ERF	Unkn-26	ck6h		26.4076	26.4719	0.121477					72
	G08	SYBR	ERF	Unkn-26	ck6h		26.612	26.4719	0.121477					72
	G09	SYBR	ERF	Unkn-26	ck6h		26.3961	26.4719	0.121477					72
	G10	SYBR	ERF	Unkn-28	u6h		27.001	26.8659	0.250292					72
	G11	SYBR	ERF	Unkn-28	u6h		26.5771	26.8659	0.250292					72
	G12	SYBR	ERF	Unkn-28	u6h		27.0197	26.8659	0.250292					72
	H01	SYBR	ARP	Unkn-29	ck9h		25.9798	25.6655	0.292754					72
	H02	SYBR	ARP	Unkn-29	ck9h		25.6161	25.6655	0.292754					72
	H03	SYBR	ARP	Unkn-29	ck9h		25.4005	25.6655	0.292754					72
	H04	SYBR	ARP	Unkn-31	u9h		22.5888	22.5521	0.0763388					72
	H05	SYBR	ARP	Unkn-31	u9h		22.4643	22.5521	0.0763388					72
	H06	SYBR	ARP	Unkn-31	u9h		22.6031	22.5521	0.0763388					72
	H07	SYBR	ERF	Unkn-30	ck9h		27.6538	27.5717	0.233636					72
	H08	SYBR	ERF	Unkn-30	ck9h		27.7532	27.5717	0.233636					72
	H09	SYBR	ERF	Unkn-30	ck9h		27.3081	27.5717	0.233636					72
	H10	SYBR	ERF	Unkn-32	u9h		25.886	26.1909	0.319012					72
	H11	SYBR	ERF	Unkn-32	u9h		26.1643	26.1909	0.319012					72
	H12	SYBR	ERF	Unkn-32	u9h		26.5224	26.1909	0.319012					72
	A01	SYBR	ARP	Unkn-01	ck12h		24.1276	24.3546	0.280727					72
	A02	SYBR	ARP	Unkn-01	ck12h		24.6685	24.3546	0.280727					72
	A03	SYBR	ARP	Unkn-01	ck12h		24.2677	24.3546	0.280727					72
	A04	SYBR	ARP	Unkn-03	u12h		24.583	25.7002	1.74263					72
	A05	SYBR	ARP	Unkn-03	u12h		24.8094	25.7002	1.74263					72
	A06	SYBR	ARP	Unkn-03	u12h		27.7082	25.7002	1.74263					72
	A07	SYBR	ERF	Unkn-02	ck12h		28.8388	28.1673	0.676111					72
	A08	SYBR	ERF	Unkn-02	ck12h		28.1765	28.1673	0.676111					72
	A09	SYBR	ERF	Unkn-02	ck12h		27.4866	28.1673	0.676111					72
	A10	SYBR	ERF	Unkn-04	u12h		28.0927	28.4479	5.85983					72
	A11	SYBR	ERF	Unkn-04	u12h		28.7128	28.4479	5.85983					72
	A12	SYBR	ERF	Unkn-04	u12h		28.5381	28.4479	5.85983					72
	B01	SYBR	ARP	Unkn-05	ck1d		25.2936	25.4239	0.127495					72
	B02	SYBR	ARP	Unkn-05	ck1d		25.5484	25.4239	0.127495					72
	B03	SYBR	ARP	Unkn-05	ck1d		25.4295	25.4239	0.127495					72
	B04	SYBR	ARP	Unkn-07	u1d		25.2386	25.3627	0.138272					72
	B05	SYBR	ARP	Unkn-07	u1d		25.5117	25.3627	0.138272					72
	B06	SYBR	ARP	Unkn-07	u1d		25.3379	25.3627	0.138272					72
	B07	SYBR	ERF	Unkn-06	ck1d		27.7592	27.406	0.688122					72
	B08	SYBR	ERF	Unkn-06	ck1d		26.613	27.406	0.688122					72
	B09	SYBR	ERF	Unkn-06	ck1d		27.8458	27.406	0.688122					72
	B10	SYBR	ERF	Unkn-08	u1d		27.7955	29.2927	2.39348					72
	B11	SYBR	ERF	Unkn-08	u1d		28.0296	29.2927	2.39348					72
	B12	SYBR	ERF	Unkn-08	u1d		32.0532	29.2927	2.39348					72
	C01	SYBR	ARP	Unkn-09	ck2d		24.0038	23.9259	0.0678818					72
	C02	SYBR	ARP	Unkn-09	ck2d		23.8796	23.9259	0.0678818					72
	C03	SYBR	ARP	Unkn-09	ck2d		23.8943	23.9259	0.0678818					72
	C04	SYBR	ARP	Unkn-11	u2d		24.5461	24.5973	0.143736					72
	C05	SYBR	ARP	Unkn-11	u2d		24.7596	24.5973	0.143736					72
	C06	SYBR	ARP	Unkn-11	u2d		24.4861	24.5973	0.143736					72
	C07	SYBR	ERF	Unkn-10	ck2d		25.8381	25.8504	0.0942587					72
	C08	SYBR	ERF	Unkn-10	ck2d		25.9502	25.8504	0.0942587					72
	C09	SYBR	ERF	Unkn-10	ck2d		25.7628	25.8504	0.0942587					72
	C10	SYBR	ERF	Unkn-12	u2d		26.3264	26.4074	0.0748945					72
	C11	SYBR	ERF	Unkn-12	u2d		26.4741	26.4074	0.0748945					72
	C12	SYBR	ERF	Unkn-12	u2d		26.4217	26.4074	0.0748945					72
	D01	SYBR	ARP	Unkn-13	ck3d		25.0969	25.091	0.112143					72
	D02	SYBR	ARP	Unkn-13	ck3d		25.2001	25.091	0.112143					72
	D03	SYBR	ARP	Unkn-13	ck3d		24.9761	25.091	0.112143					72
	D04	SYBR	ARP	Unkn-15	u3d		24.5626	24.6907	0.168219					72
	D05	SYBR	ARP	Unkn-15	u3d		24.8812	24.6907	0.168219					72
	D06	SYBR	ARP	Unkn-15	u3d		24.6282	24.6907	0.168219					72
	D07	SYBR	ERF	Unkn-14	ck3d		25.6192	25.7082	0.0773095					72
	D08	SYBR	ERF	Unkn-14	ck3d		25.7461	25.7082	0.0773095					72
	D09	SYBR	ERF	Unkn-14	ck3d		25.7592	25.7082	0.0773095					72
	D10	SYBR	ERF	Unkn-16	u3d		26.0905	26.7212	1.25983					72
	D11	SYBR	ERF	Unkn-16	u3d		25.9014	26.7212	1.25983					72
	D12	SYBR	ERF	Unkn-16	u3d		28.1719	26.7212	1.25983					72
	E01	SYBR	ARP	Unkn-17	ck6d		24.5057	24.3681	0.126055					72
	E02	SYBR	ARP	Unkn-17	ck6d		24.3405	24.3681	0.126055					72
	E03	SYBR	ARP	Unkn-17	ck6d		24.2581	24.3681	0.126055					72
	E04	SYBR	ARP	Unkn-19	u6d		24.5977	24.7356	0.304312					72
	E05	SYBR	ARP	Unkn-19	u6d		24.5246	24.7356	0.304312					72
	E06	SYBR	ARP	Unkn-19	u6d		25.0844	24.7356	0.304312					72
	E07	SYBR	ERF	Unkn-18	ck6d		26.0294	26.0179	0.110654					72
	E08	SYBR	ERF	Unkn-18	ck6d		25.902	26.0179	0.110654					72
	E09	SYBR	ERF	Unkn-18	ck6d		26.1224	26.0179	0.110654					72
	E10	SYBR	ERF	Unkn-20	u6d		26.5195	27.1085	1.22292					72
	E11	SYBR	ERF	Unkn-20	u6d		26.2916	27.1085	1.22292					72
	E12	SYBR	ERF	Unkn-20	u6d		28.5145	27.1085	1.22292					72
	F01	SYBR	ARP	Unkn-21	ck9d		25.0429	24.697	0.306435					72
	F02	SYBR	ARP	Unkn-21	ck9d		24.4598	24.697	0.306435					72
	F03	SYBR	ARP	Unkn-21	ck9d		24.5881	24.697	0.306435					72
	F04	SYBR	ARP	Unkn-23	u9d		24.7388	25.0355	0.267178					72
	F05	SYBR	ARP	Unkn-23	u9d		25.1106	25.0355	0.267178					72
	F06	SYBR	ARP	Unkn-23	u9d		25.2571	25.0355	0.267178					72
	F07	SYBR	ERF	Unkn-22	ck9d		26.2745	25.945	0.385704					72
	F08	SYBR	ERF	Unkn-22	ck9d		26.0399	25.945	0.385704					72
	F09	SYBR	ERF	Unkn-22	ck9d		25.5207	25.945	0.385704					72
	F10	SYBR	ERF	Unkn-24	u9d		26.8892	26.588	0.261694					72
	F11	SYBR	ERF	Unkn-24	u9d		26.4592	26.588	0.261694					72
	F12	SYBR	ERF	Unkn-24	u9d		26.4158	26.588	0.261694					72
	G01	SYBR	Actin	NTC-25			30.8178	31.0986	0.397085					72
	G02	SYBR	Actin	NTC-25			31.3793	31.0986	0.397085					72
	G03	SYBR	PG	NTC-26			32.9766	33.6263	0.918801					72
	G04	SYBR	PG	NTC-26			34.2759	33.6263	0.918801					72
	G05	SYBR	CHI	NTC-27			35.0702	34.5957	0.671112					72
	G06	SYBR	CHI	NTC-27			34.1212	34.5957	0.671112					72
	G07	SYBR	ARF	NTC-28			33.9991	34.372	0.527297					72
	G08	SYBR	ARF	NTC-28			34.7449	34.372	0.527297					72
	G09	SYBR	ARP	NTC-29			32.4759	31.8545	0.878774					72
	G10	SYBR	ARP	NTC-29			31.2331	31.8545	0.878774					72
	G11	SYBR	ERF	NTC-30			29.5354	29.6483	0.159564					72
	G12	SYBR	ERF	NTC-30			29.7611	29.6483	0.159564					72

## Sheet: 4.16熔解温度
	Well	Fluor	Target	Content	Sample	Melt Temperature	Peak Height	Begin Temperature	End Temperature	Well Note
	A01	SYBR	Actin	Unkn-01	u0h	82.5	64.6805	75.5	85.5
	A02	SYBR	Actin	Unkn-05	u3h	82	74.3773	74.5	86.5
	A03	SYBR	Actin	Unkn-07	u6h	82	72.0511	78	87.5
	A04	SYBR	Actin	Unkn-09	u9h	82	75.5748	72.5	87
	A05	SYBR	Actin	Unkn-11	u12h	82	64.6511	78	86
	A06	SYBR	Actin	Unkn-13	u1d	82	67.6633	77	86
	A07	SYBR	Actin	Unkn-15	u2d	82.5	73.7954	76.5	87.5
	A08	SYBR	Actin	Unkn-19	u3d	82.5	78.248	77	87
	A09	SYBR	Actin	Unkn-21	u6d	88	68.1106	81	93
	A10	SYBR	Actin	Unkn-23	u9d	82	110.997	77	87
	A11	SYBR	HSP	Unkn-03	u0h	88	74.5207	82.5	91.5
	A12	SYBR	HSP	Unkn-04	u12h	88	50.2943	85	91.5
	B01	SYBR	Actin	Unkn-01	u0h	82	59.3245	78	86.5
	B02	SYBR	Actin	Unkn-05	u3h	82	93.8931	78	86
	B03	SYBR	Actin	Unkn-07	u6h	82	76.0741	75.5	88
	B04	SYBR	Actin	Unkn-09	u9h	82	74.9119	78	86
	B05	SYBR	Actin	Unkn-11	u12h	82	73.5514	77	87
	B06	SYBR	Actin	Unkn-13	u1d	82	71.6352	78.5	86
	B07	SYBR	Actin	Unkn-15	u2d	82	80.7191	77	87
	B08	SYBR	Actin	Unkn-19	u3d	82	77.0184	78	86
	B09	SYBR	Actin	Unkn-21	u6d	82	70.4388	73.5	86
	B10	SYBR	Actin	Unkn-23	u9d	82	92.1722	77.5	86
	B11	SYBR	HSP	Unkn-03	u0h	88	81.9308	79	91.5
	B12	SYBR	HSP	Unkn-04	u12h	88	51.2687	82	91.5
	C01	SYBR	Actin	Unkn-01	u0h	82	71.5753	77	86
	C02	SYBR	Actin	Unkn-05	u3h	82	93.3645	77	86
	C03	SYBR	Actin	Unkn-07	u6h	82	83.8223	76.5	87
	C04	SYBR	Actin	Unkn-09	u9h	82	85.1372	78	86
	C05	SYBR	Actin	Unkn-11	u12h	82	84.4578	78	86
	C06	SYBR	Actin	Unkn-13	u1d	82	77.8183	78	88
	C07	SYBR	Actin	Unkn-15	u2d	82	97.84	77	86
	C08	SYBR	Actin	Unkn-19	u3d	82	85.8299	77.5	87
	C09	SYBR	Actin	Unkn-21	u6d	82	88.0927	78	85.5
	C10	SYBR	Actin	Unkn-23	u9d	82	95.8293	74	86
	C11	SYBR	HSP	Unkn-03	u0h	87.5	84.9015	79	91.5
	C12	SYBR	HSP	Unkn-04	u12h	88	61.0764	80	91
	D01	SYBR	Actin	Unkn-01	u0h	82	58.4581	78.5	86
	D02	SYBR	Actin	Unkn-05	u3h	82	77.2132	75.5	86
	D03	SYBR	Actin	Unkn-07	u6h	82	59.7511	78	85.5
	D04	SYBR	Actin	Unkn-09	u9h	82	72.7153	78	86
	D05	SYBR	Actin	Unkn-11	u12h	82	70.527	76	86.5
	D06	SYBR	Actin	Unkn-13	u1d	82	58.4744	78	86
	D07	SYBR	Actin	Unkn-15	u2d	82	87.7062	77.5	86
	D08	SYBR	Actin	Unkn-19	u3d	82	75.097	76.5	86
	D09	SYBR	Actin	Unkn-21	u6d	82	73.6489	78	86
	D10	SYBR	Actin	Unkn-23	u9d	82	89.5429	78	87.5
	D11	SYBR	HSP	Unkn-03	u0h	87.5	78.6518	81.5	92.5
	D12	SYBR	HSP	Unkn-04	u12h	88	59.4632	80	92
	E01	SYBR	Actin	Unkn-02	ck0h	82	78.5485	73	87
	E02	SYBR	Actin	Unkn-06	ck3h	82	95.293	74	86
	E03	SYBR	Actin	Unkn-08	ck6h	82	90.187	78	86
	E04	SYBR	Actin	Unkn-10	ck9h	82	81.6153	75.5	86.5
	E05	SYBR	Actin	Unkn-12	ck12h	82	88.5649	75	86
	E06	SYBR	Actin	Unkn-14	ck1d	82	76.4244	78	86
	E07	SYBR	Actin	Unkn-28	ck2d	82	102.184	78	88.5
	E08	SYBR	Actin	Unkn-18	ck3d	82	79.2869	74.5	86
	E09	SYBR	Actin	Unkn-27		87.5	77.7597	79	91
	E10	SYBR	Actin	Unkn-29	ck9d	82	99.7547	75.5	86
	E11	SYBR	HSP	Unkn-24	ck0h	87.5	82.1146	81.5	91
	E12	SYBR	HSP	Unkn-25	ck12h	88	72.5048	82	91.5
	F01	SYBR	Actin	Unkn-02	ck0h	82	68.5015	78	86
	F02	SYBR	Actin	Unkn-06	ck3h	82	83.2045	77.5	89
	F03	SYBR	Actin	Unkn-08	ck6h	82	79.1502	73	86
	F04	SYBR	Actin	Unkn-10	ck9h	82	77.6893	76.5	86
	F05	SYBR	Actin	Unkn-12	ck12h	82	81.9853	76.5	86.5
	F06	SYBR	Actin	Unkn-14	ck1d	82	69.0938	77	87.5
	F07	SYBR	Actin	Unkn-28	ck2d	82	90.4138	77	86
	F08	SYBR	Actin	Unkn-18	ck3d	82	71.8068	78	86
	F09	SYBR	Actin	Unkn-27		82	75.4796	77	85.5
	F10	SYBR	Actin	Unkn-29	ck9d	82	100.16	73	86
	F11	SYBR	HSP	Unkn-24	ck0h	87.5	85.7532	83.5	91
	F12	SYBR	HSP	Unkn-25	ck12h	87.5	64.2671	82	90.5
	G01	SYBR	Actin	Unkn-02	ck0h	82	79.5721	74	86.5
	G02	SYBR	Actin	Unkn-06	ck3h	82	87.3878	77.5	86
	G03	SYBR	Actin	Unkn-08	ck6h	82	91.1799	78	86
	G04	SYBR	Actin	Unkn-10	ck9h	82	86.4483	78	88
	G05	SYBR	Actin	Unkn-12	ck12h	82	95.9646	78	87.5
	G06	SYBR	Actin	Unkn-14	ck1d	82	87.412	77.5	88
	G07	SYBR	Actin	Unkn-28	ck2d	82	95.1196	75	86
	G08	SYBR	Actin	Unkn-18	ck3d	82	78.5065	76	87
	G09	SYBR	Actin	Unkn-27		82	93.7494	73.5	86
	G10	SYBR	Actin	Unkn-29	ck9d	82	116.115	76.5	86.5
	G11	SYBR	HSP	Unkn-24	ck0h	87.5	90.6598	83	92
	G12	SYBR	HSP	Unkn-25	ck12h	88	71.8011	80.5	92.5
	H01	SYBR	Actin	Unkn-02	ck0h	82.5	68.4683	74	89
	H02	SYBR	Actin	Unkn-06	ck3h	82	63.3048	77.5	87
	H03	SYBR	Actin	Unkn-08	ck6h	82	71.6638	78.5	86
	H04	SYBR	Actin	Unkn-10	ck9h	82	70.562	75	87
	H05	SYBR	Actin	Unkn-12	ck12h	82	74.0408	74	87.5
	H06	SYBR	Actin	Unkn-14	ck1d	82	60.7678	78	86.5
	H07	SYBR	Actin	Unkn-28	ck2d	82	69.889	76	86
	H08	SYBR	Actin	Unkn-18	ck3d	82	61.9607	78.5	85.5
	H09	SYBR	Actin	Unkn-27		82	70.5977	77.5	87
	H10	SYBR	Actin	Unkn-29	ck9d	82	85.8511	77	86.5
	H11	SYBR	HSP	Unkn-24	ck0h	88	57.4688	82.5	91
	H12	SYBR	HSP	Unkn-25	ck12h	88.5	60.2941	84	92
	A01	SYBR	HSP	Unkn-01	u6d	None	None	None	None
	A02	SYBR	HSP	Unkn-03	u9d	88	57.6236	84	91.5
	A03	SYBR	POD	Unkn-05	u0h	None	None	None	None
	A04	SYBR	POD	Unkn-07	u3h	82.5	41.3717	78.5	85
	A05	SYBR	POD	Unkn-09	u6h	83	65.9726	79.5	89
	A06	SYBR	POD	Unkn-11	u9h	83	43.2573	79.5	92.5
	A07	SYBR	POD	Unkn-13	u12h	83	48.4722	79.5	92.5
	A08	SYBR	POD	Unkn-15	u1d	83	40.7031	74.5	85.5
	A09	SYBR	POD	Unkn-17	u2d	83	38.6283	76.5	91
	A10	SYBR	POD	Unkn-19	u3d	83	52.9563	79.5	86
	A11	SYBR	POD	Unkn-21	u6d	None	None	None	None
	A12	SYBR	POD	Unkn-23	u9d	None	None	None	None
	B01	SYBR	HSP	Unkn-01	u6d	None	None	None	None
	B02	SYBR	HSP	Unkn-03	u9d	87.5	65.2609	81.5	91
	B03	SYBR	POD	Unkn-05	u0h	83	75.6634	77.5	86.5
	B04	SYBR	POD	Unkn-07	u3h	83	79.1524	71.5	90.5
	B05	SYBR	POD	Unkn-09	u6h	83	82.4253	77.5	88
	B06	SYBR	POD	Unkn-11	u9h	83	80.1362	76.5	89.5
	B07	SYBR	POD	Unkn-13	u12h	83	79.1382	78.5	89
	B08	SYBR	POD	Unkn-15	u1d	83	83.9952	77.5	90
	B09	SYBR	POD	Unkn-17	u2d	83	73.3647	76.5	88.5
	B10	SYBR	POD	Unkn-19	u3d	83	85.5225	76.5	90.5
	B11	SYBR	POD	Unkn-21	u6d	83	57.0787	79.5	90.5
	B12	SYBR	POD	Unkn-23	u9d	None	None	None	None
	C01	SYBR	HSP	Unkn-01	u6d	87.5	69.4501	80	91
	C02	SYBR	HSP	Unkn-03	u9d	87.5	82.4414	80	91
	C03	SYBR	POD	Unkn-05	u0h	83	86.1474	76	86.5
	C04	SYBR	POD	Unkn-07	u3h	83	94.3896	73.5	87
	C05	SYBR	POD	Unkn-09	u6h	83	95.2555	79.5	90
	C06	SYBR	POD	Unkn-11	u9h	83	91.7078	78	87.5
	C07	SYBR	POD	Unkn-13	u12h	83	100.876	79	90.5
	C08	SYBR	POD	Unkn-15	u1d	83	99.8272	78.5	90
	C09	SYBR	POD	Unkn-17	u2d	83	95.1374	76	87
	C10	SYBR	POD	Unkn-19	u3d	82.5	88.2257	79	86
	C11	SYBR	POD	Unkn-21	u6d	83	65.9989	77	87
	C12	SYBR	POD	Unkn-23	u9d	84	73.4004	81	92
	D01	SYBR	HSP	Unkn-01	u6d	87.5	61.3642	78.5	91
	D02	SYBR	HSP	Unkn-03	u9d	87.5	63.3959	79.5	91
	D03	SYBR	POD	Unkn-05	u0h	83	87.0451	74.5	87
	D04	SYBR	POD	Unkn-07	u3h	83	79.5529	76	87.5
	D05	SYBR	POD	Unkn-09	u6h	83	93.0732	78	87.5
	D06	SYBR	POD	Unkn-11	u9h	83	87.3299	78.5	87
	D07	SYBR	POD	Unkn-13	u12h	83	93.6057	77	89.5
	D08	SYBR	POD	Unkn-15	u1d	83	93.2609	79.5	86.5
	D09	SYBR	POD	Unkn-17	u2d	83	90.9987	78	87.5
	D10	SYBR	POD	Unkn-19	u3d	83	92.3362	78	91.5
	D11	SYBR	POD	Unkn-21	u6d	83	65.657	79	89.5
	D12	SYBR	POD	Unkn-23	u9d	87.5	40.3731	85	93.5
	E01	SYBR	HSP	Unkn-02	ck6d	None	None	None	None
	E02	SYBR	HSP	Unkn-04	ck9d	87.5	85.7897	80.5	91
	E03	SYBR	POD	Unkn-06	ck0h	82.5	79.0187	79	86
	E04	SYBR	POD	Unkn-08	ck3h	83	91.9566	79	91
	E05	SYBR	POD	Unkn-10	ck6h	83	99.7683	78.5	90.5
	E06	SYBR	POD	Unkn-12	ck9h	83	90.905	77.5	87
	E07	SYBR	POD	Unkn-14	ck12h	83	101.76	76	90.5
	E08	SYBR	POD	Unkn-16	ck1d	83	103.323	78.5	87
	E09	SYBR	POD	Unkn-18	ck2d	82.5	79.5959	77.5	86.5
	E10	SYBR	POD	Unkn-20	ck3d	83	68.3339	79	86.5
	E11	SYBR	POD	Unkn-22	ck6d	None	None	None	None
	E12	SYBR	POD	Unkn-24	ck9d	87	41.0185	86	92.5
	E12	SYBR	POD	Unkn-24	ck9d	83.5	58.0445	80.5	86
	F01	SYBR	HSP	Unkn-02	ck6d	None	None	None	None
	F02	SYBR	HSP	Unkn-04	ck9d	87.5	76.1416	80	91
	F03	SYBR	POD	Unkn-06	ck0h	83	73.5587	76	90.5
	F04	SYBR	POD	Unkn-08	ck3h	83	77.0349	79	90.5
	F05	SYBR	POD	Unkn-10	ck6h	83	95.2436	77.5	87
	F06	SYBR	POD	Unkn-12	ck9h	83	76.2592	76	87
	F07	SYBR	POD	Unkn-14	ck12h	83	80.1268	77	90
	F08	SYBR	POD	Unkn-16	ck1d	83	88.0641	73.5	90.5
	F09	SYBR	POD	Unkn-18	ck2d	83	87.5869	79	87
	F10	SYBR	POD	Unkn-20	ck3d	83	94.1092	76.5	87
	F11	SYBR	POD	Unkn-22	ck6d	82.5	61.4997	79.5	89.5
	F12	SYBR	POD	Unkn-24	ck9d	83.5	50.0806	77	92
	G01	SYBR	HSP	Unkn-02	ck6d	87.5	67.1066	82	91
	G02	SYBR	HSP	Unkn-04	ck9d	87.5	90.9678	78	91
	G03	SYBR	POD	Unkn-06	ck0h	83	90.0031	78	89.5
	G04	SYBR	POD	Unkn-08	ck3h	83	87.0293	79	89
	G05	SYBR	POD	Unkn-10	ck6h	83	114.173	78.5	87
	G06	SYBR	POD	Unkn-12	ck9h	83	84.9351	75	87
	G07	SYBR	POD	Unkn-14	ck12h	83	88.6202	78	89
	G08	SYBR	POD	Unkn-16	ck1d	83	89.6876	79	89.5
	G09	SYBR	POD	Unkn-18	ck2d	83	84.5097	76.5	89.5
	G10	SYBR	POD	Unkn-20	ck3d	83	94.7603	77	87.5
	G11	SYBR	POD	Unkn-22	ck6d	83	82.9326	78	91
	G12	SYBR	POD	Unkn-24	ck9d	83	60.8163	80	93
	H01	SYBR	HSP	Unkn-02	ck6d	87.5	64.6556	81.5	91
	H02	SYBR	HSP	Unkn-04	ck9d	87.5	65.3343	81	91
	H03	SYBR	POD	Unkn-06	ck0h	83	70.9586	77	89.5
	H04	SYBR	POD	Unkn-08	ck3h	83	84.5617	77.5	90.5
	H05	SYBR	POD	Unkn-10	ck6h	83	99.3043	75	87.5
	H06	SYBR	POD	Unkn-12	ck9h	83	77.5482	76.5	87.5
	H07	SYBR	POD	Unkn-14	ck12h	83	79.0357	76.5	89.5
	H08	SYBR	POD	Unkn-16	ck1d	83	83.8724	76.5	89
	H09	SYBR	POD	Unkn-18	ck2d	83	70.2022	79	86.5
	H10	SYBR	POD	Unkn-20	ck3d	83	72.8875	79	90.5
	H11	SYBR	POD	Unkn-22	ck6d	83	64.4457	77	87
	H12	SYBR	POD	Unkn-24	ck9d	83.5	72.4347	80.5	87
	A01	SYBR	PPO	Unkn	u0h	86.5	63.5599	78.5	90.5
	A02	SYBR	PPO	Unkn		86	71.6058	82.5	89.5
	A03	SYBR	PPO	Unkn		None	None	None	None
	A04	SYBR	CHI	Unkn		87.5	75.2149	82	93.5
	A05	SYBR	CHI	Unkn		None	None	None	None
	A06	SYBR	ERF	Unkn		88.5	50.5808	82.5	92.5
	A07	SYBR	ERF	Unkn		None	None	None	None
	A08	SYBR	Hyd	Unkn		82.5	83.8983	72.5	89
	A09	SYBR	Hyd	Unkn		82.5	93.2142	78.5	90
	A10	SYBR	ARF	Unkn		83	92.5612	76.5	87
	A11	SYBR	ARP	Unkn		83.5	90.033	76	88
	A12	SYBR	PG	Unkn		None	None	None	None
	B01	SYBR	PPO	Unkn	u0h	86	64.6343	82.5	90
	B02	SYBR	PPO	Unkn		86	84.6181	81	90
	B03	SYBR	PPO	Unkn		86	89.2767	82	89.5
	B04	SYBR	CHI	Unkn		87.5	74.2933	81.5	92
	B05	SYBR	CHI	Unkn		87.5	68.6445	81.5	93
	B06	SYBR	ERF	Unkn		88.5	48.5492	82.5	92.5
	B07	SYBR	ERF	Unkn		88.5	58.709	81.5	94
	B08	SYBR	Hyd	Unkn		82.5	86.287	77.5	89
	B09	SYBR	Hyd	Unkn		82.5	96.9928	77.5	88.5
	B10	SYBR	ARF	Unkn		83	83.6599	77.5	86.5
	B11	SYBR	ARP	Unkn		83.5	86.4549	79	91
	B12	SYBR	PG	Unkn		83.5	68.8591	79.5	88
	C01	SYBR	PPO	Unkn	u0h	86	77.2363	82.5	90
	C02	SYBR	PPO	Unkn		86	95.9154	81	91
	C03	SYBR	PPO	Unkn		86	101.909	80.5	92
	C04	SYBR	CHI	Unkn		87.5	80.5394	80	91
	C05	SYBR	CHI	Unkn		87.5	76.3559	82	92
	C06	SYBR	ERF	Unkn		88.5	49.3271	82.5	92
	C07	SYBR	ERF	Unkn		88.5	65.5149	82	92.5
	C08	SYBR	Hyd	Unkn		82.5	94.2178	78	88
	C09	SYBR	Hyd	Unkn		82.5	96.7483	78.5	88
	C10	SYBR	ARF	Unkn		82.5	88.6966	76	87
	C11	SYBR	ARP	Unkn		83.5	88.8353	77.5	90
	C12	SYBR	PG	Unkn		83	56.5844	77.5	87.5
	D01	SYBR	PPO	Unkn	u0h	86	55.1139	82.5	90.5
	D02	SYBR	PPO	Unkn		86	87.6812	81.5	92
	D03	SYBR	PPO	Unkn		86	87.0779	81.5	91
	D04	SYBR	CHI	Unkn		87.5	72.0875	82.5	93
	D05	SYBR	CHI	Unkn		87.5	76.6325	79	91.5
	D06	SYBR	ERF	Unkn		88.5	47.4963	81.5	93.5
	D07	SYBR	ERF	Unkn		88.5	65.5464	80	92
	D08	SYBR	Hyd	Unkn		82.5	90.7792	76	88
	D09	SYBR	Hyd	Unkn		82.5	93.3274	78.5	88.5
	D10	SYBR	ARF	Unkn		82.5	63.8578	73.5	88
	D11	SYBR	ARP	Unkn		83.5	89.7239	79	92
	D12	SYBR	PG	Unkn		83.5	65.7235	79.5	88.5
	E01	SYBR	PPO	Unkn	ck0h	86	84.6589	82.5	91.5
	E02	SYBR	PPO	Unkn		86	95.887	81.5	90
	E03	SYBR	PPO	Unkn		None	None	None	None
	E04	SYBR	CHI	Unkn		87.5	87.3814	82	91.5
	E05	SYBR	CHI	Unkn		None	None	None	None
	E06	SYBR	ERF	Unkn		88	60.3364	82	93
	E07	SYBR	ERF	Unkn		None	None	None	None
	E08	SYBR	Hyd	Unkn		83	75.8715	77	89
	E09	SYBR	Hyd	Unkn		83	67.7114	75	90
	E10	SYBR	ARF	Unkn		82.5	92.2406	75	88.5
	E11	SYBR	ARP	Unkn		83.5	101.719	77	93
	E12	SYBR	PG	Unkn		None	None	None	None
	F01	SYBR	PPO	Unkn	ck0h	86	77.8905	82.5	89.5
	F02	SYBR	PPO	Unkn		86	82.8814	80	92
	F03	SYBR	PPO	Unkn		86	95.3886	78	90.5
	F04	SYBR	CHI	Unkn		87.5	77.8851	80.5	91.5
	F05	SYBR	CHI	Unkn		87.5	78.701	79.5	92
	F06	SYBR	ERF	Unkn		88.5	50.5228	82.5	93
	F07	SYBR	ERF	Unkn		88	59.8031	82.5	93
	F08	SYBR	Hyd	Unkn		82.5	87.2363	75	89
	F09	SYBR	Hyd	Unkn		83	65.0331	75.5	92.5
	F10	SYBR	ARF	Unkn		82.5	76.9668	76	86
	F11	SYBR	ARP	Unkn		83.5	84.0047	80.5	87
	F12	SYBR	PG	Unkn		83	67.6001	76.5	89
	G01	SYBR	PPO	Unkn	ck0h	86	87.9119	82.5	89.5
	G02	SYBR	PPO	Unkn		86	95.1476	82	89.5
	G03	SYBR	PPO	Unkn		85.5	75.7941	74	89
	G04	SYBR	CHI	Unkn		87.5	94.0648	75.5	91
	G05	SYBR	CHI	Unkn		87.5	78.8088	78	94.5
	G06	SYBR	ERF	Unkn		88	60.6738	76.5	92
	G07	SYBR	ERF	Unkn		88	65.4583	82	93
	G08	SYBR	Hyd	Unkn		82.5	85.9151	75.5	90
	G09	SYBR	Hyd	Unkn		83	70.6258	77	89
	G10	SYBR	ARF	Unkn		82.5	85.6299	76	87
	G11	SYBR	ARP	Unkn		83.5	96.9494	78.5	92
	G12	SYBR	PG	Unkn		83.5	68.3441	79	92
	H01	SYBR	PPO	Unkn	ck0h	None	None	None	None
	H02	SYBR	PPO	Unkn		86	70.1433	82.5	90.5
	H03	SYBR	PPO	Unkn		86	78.1555	80.5	90
	H04	SYBR	CHI	Unkn		87.5	69.728	84	93
	H05	SYBR	CHI	Unkn		87.5	59.2775	80.5	92
	H06	SYBR	ERF	Unkn		88.5	54.1999	82.5	92
	H07	SYBR	ERF	Unkn		88	49.9103	83	92
	H08	SYBR	Hyd	Unkn		83.5	61.1386	77.5	89
	H09	SYBR	Hyd	Unkn		82.5	58.687	78.5	89
	H10	SYBR	ARF	Unkn		83	54.5984	77.5	87.5
	H11	SYBR	ARP	Unkn		83.5	63.6552	78.5	93
	H12	SYBR	PG	Unkn		84	43.982	80	93.5

[truncated: 2 more sheets: 4.10熔解温度, 4.3熔解温度]
