# Supplementary material for: Transcriptomic and physiological analysis reveals the possible mechanism of ultrasound inhibiting strawberry (Fragaria × ananassa Duch.) postharvest softening
Source: Front Nutr. 2022 Dec 1;9:1066043. doi: 10.3389/fnut.2022.1066043 (PMC9752004; doi:10.3389/fnut.2022.1066043)
Supplement: Supplementary file 4 [file Data_Sheet_4.xlsx]

## Sheet: 果胶标曲
	500μg/mL半乳糖醛酸标准液-1.5测
<>	0	1	2	3	4	5
1	0.0963	0.2911	0.5002	0.863	0.9294	1.1784
2	0.3252	0.4349	0.607	0.6928	0.9407	1.0306
3	0.0898	0.2752	0.4832	0.7386	0.8117	1.2549
4	0.0986	0.2419	0.576	0.7478	0.8182	1.0906
5
6
7
8
平均值	0.152475	0.310775	0.5416	0.76055	0.875	1.13862
差值
1	0.056175	0.019675	0.0414	0.10245	0.0544	0.039775
2	0.172725	0.124125	0.0654	0.06775	0.0657	0.108025
3	0.062675	0.035575	0.0584	0.02195	0.0633	0.116275
4	0.053875	0.068875	0.0344	0.01275	0.0568	0.048025
5
6
剔除偏离值	500μg/mL半乳糖醛酸标准液
<>	0	1	2	3	4	5
1	0.0963	0.2911	0.5002	0.6928	0.9294	1.1784
2	0.0898	0.2752	0.4832	0.7386	0.8117	1.0306
3	0.0986	0.2419	0.576	0.7478	0.8182	1.0906
平均值	0.0949	0.2694	0.5198	0.7264	0.8531	1.09987
标准差	0.00456399	0.0251076	0.0494073	0.0294598	0.0661576	0.0743345
标准差百分比	4.80926	9.31981	9.50505	4.05559	7.75497	6.7585
平均值减去空白	500μg/mL半乳糖醛酸标准液
<>	0	1	2	3	4	5
平均值减去空白	0	0.1745	0.4249	0.6315	0.7582	1.00497
	500μg/mL半乳糖醛酸标准液
	管号	1000μL标准液反应体系 半乳糖醛酸当量/μg	125μL标准液反应体系半乳糖醛酸当量/μg	ABS
	0	0	0	0	0
	1	100	12.5	0.1745	12.5
	2	200	25	0.4249	25
	3	300	37.5	0.6315	37.5
	4	400	50	0.7582	50
	5	500	62.5	1.00497	62.5

## Sheet: 2.28可溶性果胶含量
530nm处吸光度值
原始数据	可0h		可12h		可1d			可2d			可3d			可6d			可9d			可12d			可15d			可18d			可21d			可24d
<>	CK	U	CK	U	CK	U	空白1	CK	U	空白	CK	U	空白2	CK	U	空白	CK	U	空白	CK	U	空白	CK	U	空白	CK	U	空白	CK	U	空白	CK	U	空白
1	0.8817	0.7309	0.7118	0.8534	0.8167	0.8587	0.2928	0.7151	0.7731	0.1928	0.8586	0.8331	0.1545	0.9265	0.9223	0.1928	0.8142	0.7278	0.1485	0.7128	0.8208	0.1485	0.8772	0.8001	0.1525	0.9477	0.7917	0.1625	1.0668	0.903	0.1511	1.0635	0.9594	0.1503
2	0.842	0.8264	0.9152	0.8342	0.9445	1.0413	0.2652	0.8361	0.8313	0.1652	1.0814	1.0287	0.1922	0.9014	1.0288	0.1652	0.7104	0.6905	0.1461	0.8491	0.8378	0.1461	0.9083	0.9308	0.1261	1.0034	0.825	0.1761	1.0582	0.8636	0.1771	1.1141	0.9271	0.1848
3	0.7746	0.9237	0.866	0.9205	0.7335	0.8766	0.2859	0.806	0.8902	0.1859	0.8819	0.892	0.1602	0.8066	0.6333	0.1859	0.9215	0.7285	0.151	0.8674	0.8013	0.151	0.8394	0.8541	0.1772	0.9624	0.853	0.1672	1.0597	1.0032	0.1718	1.0925	0.9165	0.1608
4	0.803	0.9078	0.8685	0.8654	0.7445	0.8357	0.3348	0.76	0.842	0.3358	0.8199	0.79	0.1488	0.707	0.9528	0.3358	0.9838	0.8493	0.1608	0.8996	0.9048	0.1408	0.9194	0.872	0.1691	0.9305	0.8877	0.1591	0.9519	0.92254	0.1419	1.0995	0.9706	0.1615
5
6
7
8
平均值	0.825325	0.8472	0.840375	0.868375	0.8098	0.903075	0.294675	0.7793	0.83415	0.219925	0.91045	0.88595	0.163925	0.835375	0.8843	0.219925	0.857475	0.749025	0.1516	0.832225	0.841175	0.1466	0.886075	0.86425	0.156225	0.961	0.83935	0.166225	1.03415	0.923085	0.160475	1.0924	0.9434	0.16435
差值
1	0.056375	0.1163	0.128575	0.014975	0.00689998	0.044375	0.001875	0.0642	0.06105	0.027125	0.05185	0.05285	0.009425	0.091125	0.038	0.027125	0.043275	0.021225	0.0031	0.119425	0.020375	0.0019	0.00887498	0.06415	0.003725	0.0133	0.04765	0.003725	0.03265	0.020085	0.009375	0.0289	0.016	0.01405
2	0.016675	0.0208	0.074825	0.034175	0.1347	0.138225	0.029475	0.0568	0.00285	0.054725	0.17095	0.14275	0.028275	0.066025	0.1445	0.054725	0.147075	0.058525	0.0055	0.016875	0.00337502	0.000499996	0.022225	0.06655	0.030125	0.0424	0.01435	0.009875	0.02405	0.059485	0.016625	0.0217	0.0163	0.02045
3	0.050725	0.0765	0.025625	0.052125	0.0763	0.026475	0.00877499	0.0267	0.05605	0.034025	0.02855	0.00605001	0.003725	0.028775	0.251	0.034025	0.064025	0.020525	0.000600003	0.035175	0.039875	0.0044	0.046675	0.01015	0.020975	0.00139999	0.01365	0.000974994	0.02555	0.080115	0.011325	9.99713e-05	0.0269	0.00355
4	0.022325	0.0606	0.028125	0.00297499	0.0653	0.067375	0.040125	0.0193	0.00784999	0.115875	0.09055	0.09595	0.015125	0.128375	0.0685	0.115875	0.126325	0.100275	0.0092	0.067375	0.063625	0.0058	0.033325	0.00775002	0.012875	0.0305	0.04835	0.007125	0.08225	0.000545014	0.018575	0.0071	0.0272	0.00285
5
6
剔除偏离值	可0h		可12h		可1d			可2d			可3d			可6d			可9d			可12d			可15d			可18d			可21d			可24d
<>	CK	U	CK	U	CK	U	空白1	CK	U	空白	CK	U	空白2	CK	U	空白3	CK	U	空白4	CK	U	空白5	CK	U	空白	CK	U	空白	CK	U	空白	CK	U	空白
1	0.842	0.8264	0.9152	0.8534	0.8167	0.8587	0.2928	0.8361	0.8313	0.1928	0.8586	0.8331	0.1545	0.9265	0.9223	0.1928	0.8142	0.7278	0.1485	0.8491	0.8208	0.1485	0.8772	0.8001	0.1525	0.9477	0.7917	0.1625	1.0668	0.903	0.1511	1.0635	0.9594	0.1503
2	0.7746	0.9237	0.866	0.8342	0.7335	0.8766	0.2652	0.806	0.8902	0.1652	0.8819	0.892	0.1602	0.9014	1.0288	0.1652	0.9215	0.6905	0.1461	0.8674	0.8378	0.1461	0.9083	0.8541	0.1772	0.9624	0.825	0.1672	1.0582	0.8636	0.1771	1.0925	0.9271	0.1608
3	0.803	0.9078	0.8685	0.8654	0.7445	0.8357	0.2859	0.76	0.842	0.1859	0.8199	0.79	0.1488	0.8066	0.9528	0.1859	0.9838	0.7285	0.151	0.8996	0.8013	0.151	0.9194	0.872	0.1691	0.9305	0.853	0.1591	1.0597	0.92254	0.1718	1.0995	0.9165	0.1615
平均值	0.806533	0.885967	0.883233	0.851	0.7649	0.857	0.2813	0.8007	0.8545	0.1813	0.853467	0.838367	0.1545	0.878167	0.967967	0.1813	0.9065	0.7156	0.148533	0.872033	0.819967	0.148533	0.901633	0.842067	0.166267	0.946867	0.823233	0.162933	1.06157	0.89638	0.166667	1.08517	0.934333	0.157533
标准差	0.0338386	0.0521953	0.0277122	0.0157378	0.045196	0.020503	0.0143635	0.0383258	0.0313766	0.0143635	0.0313171	0.0512036	0.0057	0.0632364	0.054846	0.0143635	0.0857892	0.02174	0.00245017	0.0255668	0.0182643	0.00245017	0.0218756	0.03743	0.0125914	0.0159663	0.0306882	0.00406735	0.00459385	0.0300225	0.0137391	0.0190875	0.022346	0.00627402
标准差百分比	4.19556	5.89133	3.13758	1.84934	5.90875	2.39241	5.10611	4.78654	3.67192	7.9225	3.6694	6.10754	3.68932	7.20096	5.6661	7.9225	9.46379	3.03802	1.64957	2.93186	2.22744	1.64957	2.42622	4.44501	7.57301	1.68623	3.72776	2.49633	0.432742	3.3493	8.24347	1.75895	2.39165	3.98266
125μL提取液中半乳糖醛酸当量/μg	可0h		可12h		可1d		可2d		可3d		可6d		可9d		可12d		可15d		可18d		可21d		可24d
<>	CK	U	CK	U	CK	U	CK	U	CK	U	CK	U	CK	U	CK	U	CK	U	CK	U	CK	U	CK	U
1	35.135	34.167	39.6773	35.8424	33.5651	36.1713	40.9742	40.6764	44.0334	42.4511	46.5838	46.3232	41.6485	36.2871	43.8142	42.0581	44.4574	39.6732	49.039	39.3588	56.1979	46.0336	56.5599	50.1001
2	30.9526	40.2047	36.6243	34.651	28.4023	37.2821	39.1064	44.3313	45.4793	46.106	45.0263	52.9318	48.3068	33.9726	44.9497	43.113	46.3873	43.024	49.9512	41.4251	55.6642	43.5887	58.3594	48.0958
3	32.715	39.2181	36.7794	36.5871	29.0848	34.7441	36.252	41.3403	41.632	39.7766	39.1436	48.2158	52.1727	36.3306	46.9478	40.848	47.0761	44.1348	47.9717	43.1626	55.7573	47.2461	58.7938	47.4381
样品提取液总体积/mL	10
吸取样品液体积/mL	0.125
样品质量/g	1
半乳糖醛酸含量(mg/g )	可0h		可12h		可1d		可2d		可3d		可6d		可9d		可12d		可15d		可18d		可21d		可24d
<>	CK	U	CK	U	CK	U	CK	U	CK	U	CK	U	CK	U	CK	U	CK	U	CK	U	CK	U	CK	U
1	2.8108	2.73336	3.17418	2.86739	2.68521	2.8937	3.27794	3.25411	3.52267	3.39609	3.7267	3.70585	3.33188	2.90297	3.50513	3.36465	3.5566	3.17385	3.92312	3.1487	4.49583	3.68269	4.52479	4.00801
2	2.47621	3.21638	2.92994	2.77208	2.27218	2.98256	3.12851	3.5465	3.63834	3.68848	3.6021	4.23455	3.86454	2.7178	3.59598	3.44904	3.71098	3.44192	3.9961	3.31401	4.45314	3.4871	4.66875	3.84767
3	2.6172	3.13745	2.94235	2.92696	2.32679	2.77953	2.90016	3.30723	3.33056	3.18213	3.13149	3.85726	4.17382	2.90645	3.75583	3.26784	3.76609	3.53078	3.83774	3.45301	4.46058	3.77969	4.7035	3.79504
平均值	2.63474	3.02906	3.01549	2.85548	2.42806	2.88526	3.1022	3.36928	3.49719	3.42223	3.48677	3.93255	3.79008	2.84241	3.61898	3.36051	3.67789	3.38219	3.91899	3.30524	4.46985	3.64982	4.63235	3.88357
标准差	0.167983	0.25911	0.13757	0.0781264	0.224364	0.101782	0.190259	0.155761	0.155466	0.254187	0.313921	0.272269	0.425878	0.107923	0.12692	0.0906681	0.108596	0.185811	0.0792606	0.152343	0.022805	0.149039	0.094755	0.110931
标准差百分比	6.3757	8.55412	4.5621	2.73602	9.24046	3.52763	6.13302	4.62297	4.44545	7.42752	9.00321	6.92346	11.2367	3.79688	3.50706	2.69805	2.95267	5.49383	2.02248	4.60915	0.510195	4.08345	2.04551	2.85641
可溶性果胶含量SP(mg/g)
SPSS分析数据
1-CK
2-U
处理	0h	12h	1d	2d	3d	6d	9d	12d	15d	18d	21d	24d
1	2.8108	3.17418	2.68521	3.27794	3.52267	3.7267	3.33188	3.50513	3.5566	3.92312	4.49583	4.52479
1	2.47621	2.92994	2.27218	3.12851	3.63834	3.6021	3.86454	3.59598	3.71098	3.9961	4.45314	4.66875
1	2.6172	2.94235	2.32679	2.90016	3.33056	3.13149	4.17382	3.75583	3.76609	3.83774	4.46058	4.7035
2	2.73336	2.86739	2.8937	3.25411	3.39609	3.70585	2.90297	3.36465	3.17385	3.1487	3.68269	4.00801
2	3.21638	2.77208	2.98256	3.5465	3.68848	4.23455	2.7178	3.44904	3.44192	3.31401	3.4871	3.84767
2	3.13745	2.92696	2.77953	3.30723	3.18213	3.85726	2.90645	3.26784	3.53078	3.45301	3.77969	3.79504
origin作图
时间	CK可(mg/g)	CK标准差	U可(mg/g)	U标准差
0h	2.63474	0.167983	3.02906	0.25911
12h	3.01549	0.13757	2.85548	0.0781264
1d	2.42806	0.224364	2.88526	0.101782
2d	3.1022	0.190259	3.36928	0.155761
3d	3.49719	0.155466	3.42223	0.254187
6d	3.48677	0.313921	3.93255	0.272269
9d	3.79008	0.425878	2.84241	0.107923
12d	3.61898	0.12692	3.36051	0.0906681
15d	3.67789	0.108596	3.38219	0.185811
18d	3.91899	0.0792606	3.30524	0.152343
21d	4.46985	0.022805	3.64982	0.149039
24d	4.63235	0.094755	3.88357	0.110931

## Sheet: 1.14可溶性果胶含量
原始数据	可0h			可12h		可1d			可2d			可3d			可6d			可9d			可12d			可15d			可18d
<>	CK	U	空白	CK	U	CK	U	空白1	CK	U	空白	CK	U	空白2	CK	U	空白3	CK	U	空白4	CK	U	空白5	CK	U	空白5	CK	U	空白5
1	0.316	0.4351	0.0783	0.4614	0.4884	0.5806	0.4945	0.0713	0.607	0.5482	0.0828	0.6645	0.6757	0.1811	0.9815	1.0373	0.1557	0.9277	0.8984	0.1397	1.0278	1.1203	0.2875	0.8973	0.9449	0.1436	0.6929	0.5561	0.1515
2	0.3999	0.5295	0.0766	0.5488	0.4766	0.5384	0.4492	0.0708	0.5407	0.5183	0.0795	0.9149	0.5086	0.1095	0.9912	1.0865	0.3737	0.9847	0.9338	0.1009	1.0737	1.052	0.358	0.9541	0.9281	0.1751	0.5796	0.488	0.179
3	0.2942	0.458	0.0706	0.4255	0.4524	0.5063	0.4831	0.0766	0.6239	0.4908	0.0712	0.738	0.6554	0.1652	1.1307	1.1498	0.2963	0.9649	0.9487	0.1241	1.0117	1.05	0.3869	0.9074	0.9804	0.1579	0.7536	0.6672	0.1443
4	0.3934	0.3164	0.1001	0.5481	0.4689	0.7907	0.4236	0.1019	0.5696	0.5186	0.1118	0.9548	0.6905	0.1698	1.1034	1.1539	0.2095	0.9368	0.9059	0.1023	0.9003	0.9219	0.2996	0.9346	0.9805	0.1421	0.6152	0.5582	0.2185
5
6
7
8
平均值	0.350875	0.43475	0.0814	0.49595	0.471575	0.604	0.4626	0.08015	0.5853	0.518975	0.086325	0.81805	0.63255	0.1564	1.0517	1.10688	0.2588	0.953525	0.9217	0.11675	1.00337	1.03605	0.333	0.92335	0.958475	0.154675	0.660325	0.567375	0.173325
差值
1	0.034875	0.000349991	0.0031	0.03455	0.016825	0.0234	0.0319	0.00885	0.0217	0.029225	0.003525	0.15355	0.04315	0.0247	0.0702	0.069575	0.1031	0.025825	0.0233	0.02295	0.024425	0.08425	0.0455	0.02605	0.013575	0.011075	0.032575	0.011275	0.021825
2	0.049025	0.09475	0.0048	0.05285	0.00502499	0.0656	0.0134	0.00935	0.0446	0.000675	0.006825	0.09685	0.12395	0.0469	0.0605	0.020375	0.1149	0.031175	0.0121	0.01585	0.070325	0.01595	0.025	0.03075	0.030375	0.020425	0.080725	0.079375	0.005675
3	0.056675	0.02325	0.0108	0.07045	0.019175	0.0977	0.0205	0.00355	0.0386	0.028175	0.015125	0.08005	0.02285	0.0088	0.079	0.0429249	0.0375	0.011375	0.027	0.00735	0.00832504	0.0139499	0.0539	0.01595	0.021925	0.003225	0.093275	0.099825	0.029025
4	0.042525	0.11835	0.0187	0.05215	0.002675	0.1867	0.039	0.02175	0.0157	0.00037501	0.025475	0.13675	0.05795	0.0134	0.0517	0.047025	0.0493	0.016725	0.0158	0.01445	0.103075	0.11415	0.0334	0.01125	0.022025	0.012575	0.045125	0.00917501	0.045175
5
6
剔除偏离值	可0h			可12h		可1d			可2d			可3d			可6d			可9d			可12d			可15d			可18d
<>	CK	U	空白	CK	U	CK	U	空白1	CK	U	空白	CK	U	空白2	CK	U	空白3	CK	U	空白4	CK	U	空白5	CK	U	空白5	CK	U	空白5
1	0.316	0.4351	0.0783	0.4614	0.4884	0.5806	0.4945	0.0713	0.607	0.5183	0.0828	0.9149	0.6757	0.1811	0.9815	1.0865	0.2963	0.9277	0.8984	0.1241	1.0278	1.1203	0.2875	0.8973	0.9449	0.1436	0.6929	0.5561	0.1515
2	0.3999	0.5295	0.0766	0.5488	0.4766	0.5384	0.4492	0.0708	0.6239	0.4908	0.0795	0.738	0.6554	0.1652	0.9912	1.1498	0.2095	0.9649	0.9338	0.1023	1.0737	1.052	0.2996	0.9074	0.9804	0.1579	0.5796	0.488	0.179
3	0.3934	0.458	0.0706	0.5481	0.4689	0.5063	0.4831	0.0766	0.5696	0.5186		0.9548	0.6905	0.1698	1.1034	1.1539	0.2529	0.9368	0.9487	0.1132	1.0117	1.05	0.29355	0.9346	0.9805	0.1421	0.6152	0.5582	0.1443
平均值	0.369767	0.4742	0.0751667	0.519433	0.477967	0.541767	0.4756	0.0729	0.600167	0.509233	0.08115	0.869233	0.673867	0.172033	1.02537	1.13007	0.2529	0.943133	0.926967	0.1132	1.03773	1.0741	0.29355	0.9131	0.9686	0.147867	0.629233	0.5341	0.158267
标准差	0.0466766	0.0492409	0.00404516	0.0502596	0.00982158	0.0372643	0.0235629	0.00321403	0.0277875	0.0159644	0.00233345	0.115389	0.0176217	0.00818189	0.0677527	0.0377855	0.0434	0.0193918	0.0258368	0.0109	0.0321714	0.0400229	0.00605001	0.0192922	0.0205249	0.00872143	0.057939	0.0399376	0.0183129
标准差百分比	12.6233	10.384	5.38159	9.67584	2.05487	6.87829	4.95435	4.40882	4.62996	3.13499	2.87548	13.2748	2.61501	4.75599	6.60765	3.34365	17.1609	2.05611	2.78725	9.62897	3.10016	3.72618	2.06098	2.11283	2.11902	5.89817	9.20787	7.47755	11.5709
125μL提取液中半乳糖醛酸当量/μg	可0h		可12h		可1d		可2d		可3d		可6d		可9d		可12d		可15d		可18d
<>	CK	U	CK	U	CK	U	CK	U	CK	U	CK	U	CK	U	CK	U	CK	U	CK	U
1	15.1664	22.5858	24.3654	26.0474	31.7911	26.4274	32.9218	27.3961	46.441	31.5398	45.5523	52.0933	50.9035	49.0782	45.9042	51.6666	46.8501	49.8154	33.4689	24.9468
2	20.393	28.4665	29.8101	25.3123	29.1622	23.6054	33.9746	25.683	35.4209	30.2752	46.1565	56.0367	53.2209	51.2835	48.7636	47.4118	47.4793	52.0269	26.4108	20.7045
3	19.9881	24.0124	29.7665	24.8326	27.1625	25.7172	30.5919	27.4148	48.9266	32.4618	53.1461	56.2921	51.4704	52.2117	44.9013	47.2872	49.1737	52.0331	28.6285	25.0776
样品提取液总体积/mL	25
吸取样品液体积/mL	0.125
样品质量/g	2
半乳糖醛酸含量(mg/g )	可0h		可12h		可1d		可2d		可3d		可6d		可9d		可12d		可15d		可18d
<>	CK	U	CK	U	CK	U	CK	U	CK	U	CK	U	CK	U	CK	U	CK	U	CK	U
1	1.51664	2.25858	2.43654	2.60474	3.17911	2.64274	3.29218	2.73961	4.6441	3.15398	4.55523	5.20933	5.09035	4.90782	4.59042	5.16666	4.68501	4.98154	3.34689	2.49468
2	2.0393	2.84665	2.98101	2.53123	2.91622	2.36054	3.39746	2.5683	3.54209	3.02752	4.61565	5.60367	5.32209	5.12835	4.87636	4.74118	4.74793	5.20269	2.64108	2.07045
3	1.99881	2.40124	2.97665	2.48326	2.71625	2.57172	3.05919	2.74148	4.89266	3.24618	5.31461	5.62921	5.14704	5.22117	4.49013	4.72872	4.91737	5.20331	2.86285	2.50776
平均值	1.85158	2.50216	2.79806	2.53974	2.93719	2.525	3.24961	2.68313	4.35962	3.14256	4.8285	5.48074	5.18649	5.08578	4.6523	4.87885	4.78344	5.12918	2.95027	2.35763
标准差	0.290776	0.306751	0.313097	0.0611845	0.232141	0.146787	0.173105	0.0994521	0.718828	0.109776	0.422072	0.235388	0.120803	0.160953	0.200415	0.249327	0.120183	0.127862	0.360937	0.248795
标准差百分比	15.7042	12.2595	11.1898	2.40908	7.90352	5.81336	5.32695	3.70657	16.4883	3.49321	8.74127	4.29483	2.32919	3.16477	4.30787	5.11035	2.51248	0.0426216	0.159389	0.222209
可溶性果胶含量SP(mg/g)
SPSS分析数据
1-CK
2-U
处理	0h	12h	1d	2d	3d	6d	9d	12d	15d	18d
1	1.51664	2.43654	3.17911	3.29218	4.6441	4.55523	5.09035	4.59042	4.68501	3.34689
1	2.0393	2.98101	2.91622	3.39746	3.54209	4.61565	5.32209	4.87636	4.74793	2.64108
1	1.99881	2.97665	2.71625	3.05919	4.89266	5.31461	5.14704	4.49013	4.91737	2.86285
2	2.25858	2.60474	2.64274	2.73961	3.15398	5.20933	4.90782	5.16666	4.98154	2.49468
2	2.84665	2.53123	2.36054	2.5683	3.02752	5.60367	5.12835	4.74118	5.20269	2.07045
2	2.40124	2.48326	2.57172	2.74148	3.24618	5.62921	5.22117	4.72872	5.20331	2.50776
origin作图
时间	CK可(mg/g)	CK标准差	U可(mg/g)	U标准差
0h	1.85158	0.290776	2.50216	0.306751
12h	2.79806	0.313097	2.53974	0.0611845
1d	2.93719	0.232141	2.525	0.146787
2d	3.24961	0.173105	2.68313	0.0994521
3d	4.35962	0.718828	3.14256	0.109776
6d	4.8285	0.422072	5.48074	0.235388
9d	5.18649	0.120803	5.08578	0.160953
12d	4.6523	0.200415	4.87885	0.249327
15d	4.78344	0.120183	5.12918	0.127862
18d	2.95027	0.360937	2.35763	0.248795

## Sheet: 1.1可溶性果胶含量
原始数据	可0h		可1d			可2d			可3d			可6d			可9d			可12d			可15d			可18d			可21d
<>	CK	U	CK	U	空白1	CK	U	空白	CK	U	空白2	CK	U	空白3	CK	U	空白4	CK	U	空白5	CK	U	空白	CK	U	空白	CK	U	空白
1	0.3891	0.4156	0.4853	0.4699	0.3456	1.2179	0.8893	0.4363	0.7504	0.6392	0.0963	0.6872	0.4017	0.1254	0.763	0.8863	0.2247	0.5191	0.4942	0.4481	0.5408	0.7435	0.1811	0.8535	0.6772	0.2146	0.5877	0.7668	0.0828
2	0.4215	0.4282	0.5232	0.4597	0.3443	1.2883	0.9287	0.4324	0.778	0.65	0.3252	0.7074	0.4739	0.1336	0.7247	1.1215	0.5703	0.5253	0.6596	0.0708	0.5374	0.5753	0.1095	0.6487	0.7423	0.1781	0.5815	0.5417	0.0795
3	0.4136	0.408	0.5325	0.4741	0.3586	1.2809	0.9505	0.4447	0.7154	0.6176	0.0898	0.705	0.4583		1.0227	0.9736	0.1375	0.5087	0.5306	0.0692	0.6468	0.4332	0.1652	0.5633	0.6619	0.2269	0.7287	0.7929	0.0815
4	0.4142	0.4102	0.4992	0.4717	0.3549	1.2647	0.9483	0.4425	0.7123	0.6468	0.0986	0.6855	0.4474		0.7787	0.5785	0.1149	0.5016	0.5503	0.1204	0.6844	0.8039	0.1698	0.9484	1.0552		0.7312	0.6882
5
6
7
8
平均值	0.4096	0.4155	0.51005	0.46885	0.35085	1.26295	0.9292	0.438975	0.739025	0.6384	0.152475	0.696275	0.445325	0.1295	0.822275	0.889975	0.1262	0.513675	0.558675	0.177125	0.60235	0.638975	0.1564	0.753475	0.78415	0.206533	0.657275	0.6974	0.0812667
差值
1	0.0205	0.000100002	0.02475	0.00105001	0.00524999	0.04505	0.0399	0.00267499	0.011375	0.000799984	0.056175	0.009075	0.043625		0.059275	0.00367497		0.00542499	0.064475	0.270975	0.06155	0.104525	0.0247	0.100025	0.10695		0.069575	0.0694
2	0.0119	0.0127	0.01315	0.00915001	0.00655	0.02535	0.000500023	0.00657501	0.038975	0.0116	0.172725	0.011125	0.028575		0.097575	0.231525		0.011625	0.100925	0.106325	0.06495	0.063675	0.0469	0.104775	0.04185		0.075775	0.1557
3	0.004	0.00750001	0.02245	0.00524999	0.00774999	0.01795	0.0213	0.005725	0.023625	0.0208	0.062675	0.00872497	0.012975		0.200425	0.083625		0.00497501	0.028075	0.107925	0.04445	0.205775	0.0088	0.190175	0.12225		0.071425	0.0955
4	0.00460001	0.0053	0.01085	0.00285001	0.00405	0.00175002	0.0191	0.003525	0.026725	0.00839999	0.053875	0.010775	0.00207501		0.043575	0.311475		0.012075	0.008375	0.056725	0.08205	0.164925	0.0134	0.194925	0.27105		0.073925	0.00920001
5
6
剔除偏离值	可0h		可1d			可2d			可3d			可6d			可9d			可12d			可15d			可18d			可21d
<>	CK	U	CK	U	空白1	CK	U	空白	CK	U	空白2	CK	U	空白3	CK	U	空白4	CK	U	空白5	CK	U	空白	CK	U	空白	CK	U	空白
1	0.4215	0.4156	0.5232	0.4699	0.3456	1.2883	0.9287	0.4363	0.7504	0.6392	0.0963	0.6872	0.4739		0.763	0.8863		0.5191	0.4942	0.0708	0.6468	0.7435	0.1811	0.8535	0.6772		0.5877	0.7668
2	0.4136	0.408	0.5325	0.4741	0.3443	1.2809	0.9505	0.4447	0.7154	0.65	0.0898	0.705	0.4583		0.7247	0.9736		0.5253	0.5306	0.0692	0.6844	0.8039	0.1652	0.6487	0.7423		0.7287	0.7929
3	0.4142	0.4102	0.4992	0.4717	0.3549	1.2647	0.9483	0.4425	0.7123	0.6468	0.0986	0.6855	0.4474		0.7787	0.92995		0.5087	0.5503		0.6656	0.7737	0.1698	0.7511	0.6619		0.7312	0.6882
平均值	0.416433	0.411267	0.5183	0.4719	0.348267	1.27797	0.9425	0.441167	0.726033	0.645333	0.0949	0.692567	0.459867	0.1295	0.755467	0.92995	0.1262	0.5177	0.525033	0.07	0.6656	0.7737	0.172033	0.7511	0.6938	0.206533	0.682533	0.7493	0.0812667
标准差	0.0043981	0.00391067	0.0171823	0.00210712	0.00578129	0.0120703	0.0120017	0.00435583	0.021159	0.00554737	0.00456399	0.0108011	0.0133193		0.027777	0.04365		0.00838809	0.0284613		0.0188	0.0302	0.00818189	0.1024	0.0426932		0.0821376	0.0544996
标准差百分比	1.05614	0.950885	3.31512	0.446519	1.66002	0.944495	1.27339	0.987344	2.91433	0.859614	4.80926	1.55957	2.89633		3.67681	4.6938		1.62026	5.42085		2.82452	3.90332	4.75599	13.6333	6.15353		12.0342	7.27341
125μL提取液中半乳糖醛酸当量/μg	可0h		可1d		可2d		可3d		可6d		可9d		可12d		可15d		可18d		可21d
<>	CK	U	CK	U	CK	U	CK	U	CK	U	CK	U	CK	U	CK	U	CK	U	CK	U
1	4.72554	4.358	11.061	7.74067	52.9364	30.5348	40.9984	34.0711	34.9059	21.6181	39.8335	47.5146	28.1405	26.5894	29.7395	35.7635	40.4668	29.4841	36.7748	42.8694
2	4.2334	3.88455	11.6404	8.00231	52.4754	31.8928	38.8181	34.7439	36.0147	20.6463	37.4476	52.953	28.5268	28.8569	32.0818	39.5262	27.7086	33.5395	40.4959	44.4953
3	4.27078	4.0216	9.56594	7.8528	51.4662	31.7558	38.625	34.5446	34.8	19.9673	40.8115	50.2338	27.4927	30.0842	30.9106	37.6448	34.0877	28.5309	40.6516	37.9729
样品提取液总体积/mL	25
吸取样品液体积/mL	0.125
样品质量/g	2
半乳糖醛酸含量(mg/g )	可0h		可1d		可2d		可3d		可6d		可9d		可12d		可15d		可18d		可21d
<>	CK	U	CK	U	CK	U	CK	U	CK	U	CK	U	CK	U	CK	U	CK	U	CK	U
1	0.472554	0.4358	1.1061	0.774067	5.29364	3.05348	4.09984	3.40711	3.49059	2.16181	3.98335	4.75146	2.81405	2.65894	2.97395	3.57635	4.04668	2.94841	3.67748	4.28694
2	0.42334	0.388455	1.16404	0.800231	5.24754	3.18928	3.88181	3.47439	3.60147	2.06463	3.74476	5.2953	2.85268	2.88569	3.20818	3.95262	2.77086	3.35395	4.04959	4.44953
3	0.427078	0.40216	0.956594	0.78528	5.14662	3.17558	3.8625	3.45446	3.48	1.99673	4.08115	5.02338	2.74927	3.00842	3.09106	3.76448	3.40877	2.85309	4.06516	3.79729
平均值	0.440991	0.408805	1.07558	0.786526	5.22927	3.13945	3.94805	3.44532	3.52402	2.07439	3.93642	5.02338	2.80533	2.85102	3.09106	3.76448	3.40877	3.05182	3.93074	4.17792
标准差	0.0273984	0.0243619	0.107039	0.0131265	0.0751934	0.0747657	0.131812	0.0345579	0.0672863	0.0829738	0.17304	0.271922	0.0522545	0.177302	0.117117	0.188134	0.637911	0.265962	0.219474	0.339511
标准差百分比	6.21292	5.95931	9.95172	1.66892	1.43793	2.38149	3.33867	1.00304	1.90936	3.99991	4.39587	5.41312	1.86268	6.21892	3.78888	4.9976	18.7138	8.71486	5.58354	8.12631
可溶性果胶含量SP(mg/g)
SPSS分析数据
1-CK
2-U
处理	0h	1d	2d	3d	6d	9d	12d	15d	18d	21d
1	0.472554	1.1061	5.29364	4.09984	3.49059	3.98335	2.81405	2.97395	4.04668	3.67748
1	0.42334	1.16404	5.24754	3.88181	3.60147	3.74476	2.85268	3.20818	2.77086	4.04959
1	0.427078	0.956594	5.14662	3.8625	3.48	4.08115	2.74927	3.09106	3.40877	4.06516
2	0.4358	0.774067	3.05348	3.40711	2.16181	4.75146	2.65894	3.57635	2.94841	4.28694
2	0.388455	0.800231	3.18928	3.47439	2.06463	5.2953	2.88569	3.95262	3.35395	4.44953
2	0.40216	0.78528	3.17558	3.45446	1.99673	5.02338	3.00842	3.76448	2.85309	3.79729
origin作图
时间	CK可(mg/g)	CK标准差	U可(mg/g)	U标准差
0h	0.440991	0.0273984	0.408805	0.0243619
1d	1.07558	0.107039	0.786526	0.0131265
2d	5.22927	0.0751934	3.13945	0.0747657
3d	3.94805	0.131812	3.44532	0.0345579
6d	3.52402	0.0672863	2.07439	0.0829738
9d	3.93642	0.17304	5.02338	0.271922
12d	2.80533	0.0522545	2.85102	0.177302
15d	3.09106	0.117117	3.76448	0.188134
18d	3.40877	0.637911	3.05182	0.265962
21d	3.93074	0.219474	4.17792	0.339511

## Sheet: 12.18果胶含量
	0h				12h					1d				2d				3d					6d															12.30测定冻样
原始吸光度值	可0h		原0h		可12h		原12h			可1d		原1d		可2d		原2d		可3d		原3d			可6d		原6d			可9d		原9d			可12d		原12d			0h				12h
<>	CK	U	CK	U	CK	U	CK	U	空白1	CK	U	CK	U	CK	U	CK	U	CK	U	CK	U	空白2	CK	U	CK	U	空白3	CK	U	CK	U	空白4	CK	U	CK	U	空白5	可CK	可U	原CK	原U	可CK	可U	原CK	原U	空白6
1	0.3419	0.3197	0.489	0.5761	0.6922	0.3939	0.5498	0.5169	0.2935	0.8268	0.3337	0.6572	0.8421	0.7822	0.7342	0.6948	0.8641	0.772	0.3722	0.6067	0.8135	0.2351	0.6567	0.4732	0.4243	0.4668	0.2962	1.1285	0.8579	0.5463	0.8849	0.2165	0.3051	0.3355	0.3318	0.3726	0.1349	0.5268	0.558	0.4697	0.432	0.5857	0.4332	0.508	0.4704	0.147
2	0.3688	0.3214	0.4886	0.5239	0.5907	0.5595	0.4524	0.4933		0.6305	0.6345	0.717	0.5421	0.8736	0.4456	0.4992	0.6161	0.829	0.5482	0.8093	0.8446	0.2903	0.7578	0.6451	0.5296	0.8548	0.3834	0.5939	0.434	0.952	0.8496	0.1786	0.3561	0.3732	0.3776	0.4259	0.107	0.5125	0.6354	0.4844	0.4245	0.5702	0.423	0.4991	0.4553	0.1434
3	0.5245	0.6274	0.7714	0.454	0.3601	0.4025	0.8201	0.8186		0.4097	0.5365	0.6761	0.773	0.3469	0.5196	0.7428	0.892	0.5025	0.9744	0.8542	0.896		1.0018	0.57	0.3571	0.7884	0.2727	0.5516	0.9061	0.7094	0.6153	0.4052	0.3061	0.4544	0.3755	0.4337	0.1218	0.4831	0.6188	0.4697	0.4339	0.6084	0.4217	0.4857	0.4634	0.1436
4	0.9348	0.5769	0.4496	0.3449	0.6654	0.6739	0.7972	0.5704		0.6162	0.607	0.5797	0.5257	0.9353	0.6067	0.5354	0.524	0.7255	0.6562	0.8224	0.7153		0.8425	0.7497	0.6352	0.5155	0.0849	0.8841	1.3614	0.8141	0.6641	0.2907	0.6674	0.3539	0.5459	0.5809	0.1574	0.5577	0.6819	0.4978	0.4516	0.602	0.3772	0.5267	0.4825	0.1408
5
6
7
8
平均值	0.5425	0.46135	0.54965	0.474725	0.5771	0.50745	0.654875	0.5998		0.6208	0.527925	0.6575	0.670725	0.7345	0.576525	0.61805	0.72405	0.70725	0.63775	0.77315	0.81735	0.2627	0.8147	0.6095	0.48655	0.656375	0.2593	0.789525	0.88985	0.75545	0.753475	0.27275	0.408675	0.37925	0.4077	0.453275	0.130275	0.520025	0.623525	0.4804	0.4355	0.591575	0.413775	0.504875	0.4679	0.1437
差值
1	0.2006	0.14165	0.06065	0.101375	0.1151	0.11355	0.105075	0.0829		0.206	0.194225	0.00030002	0.171375	0.0477	0.157675	0.07675	0.14005	0.06475	0.26555	0.16645	0.00385003	0.0276	0.158	0.1363	0.06225	0.189575	0.0369	0.338975	0.03195	0.20915	0.131425	0.05625	0.103575	0.04375	0.0759	0.080675	0.004625	0.00677499	0.065525	0.0107	0.00349998	0.00587502	0.019425	0.003125	0.00250001	0.0033
2	0.1737	0.13995	0.06105	0.049175	0.0136	0.05205	0.202475	0.1065		0.00970002	0.106575	0.0595	0.128625	0.1391	0.130925	0.11885	0.10795	0.12175	0.08955	0.03615	0.02725	0.0276	0.0569	0.0356	0.04305	0.198425	0.1241	0.195625	0.45585	0.19655	0.096125	0.09415	0.052575	0.00605	0.0301	0.027375	0.023275	0.007525	0.011875	0.004	0.011	0.021375	0.009225	0.00577501	0.0126	0.000300001
3	0.018	0.16605	0.22175	0.020725	0.217	0.10495	0.165225	0.2188		0.2111	0.00857498	0.0186	0.102275	0.3876	0.056925	0.12475	0.16795	0.20475	0.33665	0.08105	0.07865	0.2627	0.1871	0.0395	0.12945	0.132025	0.0134	0.237925	0.01625	0.04605	0.138175	0.13245	0.102575	0.07515	0.0322	0.019575	0.008475	0.036925	0.00472502	0.0107	0.0016	0.016825	0.007925	0.019175	0.00449999	9.9998e-05
4	0.3923	0.11555	0.10005	0.129825	0.0883	0.16645	0.142325	0.0294		0.00460003	0.079075	0.0778	0.145025	0.2008	0.030175	0.08265	0.20005	0.01825	0.01845	0.04925	0.10205	0.2627	0.0278	0.1402	0.14865	0.140875	0.1744	0.094575	0.47155	0.05865	0.089375	0.01795	0.258725	0.02535	0.1382	0.127625	0.027125	0.037675	0.058375	0.0174	0.0161	0.010425	0.036575	0.021825	0.0146	0.0029
5	0.0157	0.09665					0.146875
6	0.03	0.17405					0.155775
剔除偏离值	可0h		原0h		可12h		原12h			可1d		原1d		可2d		原2d		可3d		原3d			可6d		原6d			可9d		原9d			可12d		原12d
<>	CK	U	CK	U	CK	U	CK	U	空白1	CK	U	CK	U	CK	U	CK	U	CK	U	CK	U	空白2	CK	U	CK	U	空白3	CK	U	CK	U	空白4	CK	U	CK	U	空白5
1	0.6245	0.6274	0.489	0.5761	0.6922	0.3939	0.5498	0.5169	0.2935	0.8268	0.6345	0.6572	0.5421	0.7822	0.4456	0.6948	0.8641	0.772	0.5482	0.8093	0.8135	0.2627	0.6567	0.4732	0.4243	0.4668	0.2962	0.5939	0.8579	0.952	0.8849	0.2165	0.3051	0.3355	0.3318	0.3726	0.1349
2	0.7486	0.5769	0.4886	0.5239	0.5907	0.5595	0.7972	0.4933		0.6305	0.5365	0.717	0.773	0.8736	0.5196	0.4992	0.6161	0.829	0.9744	0.8542	0.8446		0.7578	0.6451	0.5296	0.7884	0.2727	0.5516	0.434	0.7094	0.8496	0.1786	0.3561	0.3732	0.3776	0.4259	0.107
3	0.8315	0.7031	0.4496	0.454	0.6654	0.4025	0.6004	0.5704		0.6162	0.607	0.6761	0.5257	0.9353	0.6067	0.5354	0.892	0.7255	0.6562	0.8224	0.896		0.8425	0.57	0.3571	0.5155		0.8841	0.9061	0.8141	0.6641	0.2907	0.3061	0.3539	0.3755	0.4337	0.1218
平均值	0.734867	0.6358	0.475733	0.518	0.649433	0.451967	0.649133	0.526867		0.691167	0.592667	0.683433	0.6136	0.8637	0.523967	0.576467	0.790733	0.7755	0.726267	0.828633	0.851367		0.752333	0.562767	0.437	0.590233	0.28445	0.676533	0.732667	0.825167	0.799533	0.2286	0.322433	0.3542	0.361633	0.410733	0.121233
标准差	0.104181	0.063518	0.022633	0.0612634	0.0526001	0.0932258	0.130702	0.0395045		0.117679	0.0505479	0.030567	0.138288	0.0770286	0.0806387	0.104066	0.151879	0.0518387	0.221571	0.0230899	0.0416642		0.0930205	0.086178	0.0869484	0.173336	0.016617	0.180998	0.259773	0.121678	0.118609	0.0570211	0.0291605	0.0188518	0.0258577	0.0332539	0.0139586
标准差百分比	14.1769	9.99024	4.7575	11.8269	8.09938	20.6267	20.1348	7.498		17.0262	8.52888	4.47257	22.5371	8.91845	15.39	18.0524	19.2073	6.68455	30.5082	2.7865	4.8938		12.3643	15.3133	19.8967	29.3674	5.8418	26.7537	35.4559	14.7459	14.8348	24.9436	9.04388	5.32236	7.15027	8.09623	11.5139
125μL提取液中半乳糖醛酸当量/μg	可0h		原0h		可12h		原12h		可1d		原1d		可2d		原2d		可3d		原3d		可6d		原6d		可9d		原9d		可12d		原12d
<>	CK	U	CK	U	CK	U	CK	U	CK	U	CK	U	CK	U	CK	U	CK	U	CK	U	CK	U	CK	U	CK	U	CK	U	CK	U	CK	U
1	20.7834	20.964	12.3423	17.7682	25.0008	6.41792	16.1299	14.0803	35.3046	23.3251	11.6259	7.50187	32.5262	11.5573	27.0815	37.6282	31.8908	17.9489	34.2144	34.476	23.3531	11.9218	8.87549	11.5231	22.9201	39.3663	45.2283	41.0483	11.6176	13.5114	13.2809	15.8225
2	28.5143	17.8181	12.3173	14.5164	18.6778	16.7341	31.5419	12.6101	23.0759	17.22	15.3512	21.886	38.22	16.1672	14.8964	22.1788	35.4416	44.4995	37.0115	36.4134	29.6512	22.6305	15.4353	31.5575	20.285	12.959	30.1153	38.8492	14.7947	15.8599	16.134	19.1429
3	33.6786	25.6798	9.88781	10.1619	23.3313	6.95366	19.282	17.4132	22.185	21.6119	12.8033	6.48021	42.0637	21.5932	17.1515	39.3663	28.994	24.6769	35.0305	39.6155	34.9277	17.952	4.6892	14.5569	40.9984	42.3689	36.6377	27.2933	11.6799	14.6576	16.0032	19.6288
样品提取液总体积/mL	25
吸取样品液体积/mL	0.125
样品质量/g	2
半乳糖醛酸含量(mg/g )	可0h		原0h		可12h		原12h		可1d		原1d		可2d		原2d		可3d		原3d		可6d		原6d		可9d		原9d		可12d		原12d
<>	CK	U	CK	U	CK	U	CK	U	CK	U	CK	U	CK	U	CK	U	CK	U	CK	U	CK	U	CK	U	CK	U	CK	U	CK	U	CK	U
1	2.07834	2.0964	1.23423	1.77682	2.50008	0.641792	1.61299	1.40803	3.53046	2.33251	1.16259	0.750187	3.25262	1.15573	2.70815	3.76282	3.18908	1.79489	3.42144	3.4476	2.33531	1.19218	0.887549	1.15231	2.29201	3.93663	4.52283	4.10483	1.16176	1.35114	1.32809	1.58225
2	2.85143	1.78181	1.23173	1.45164	1.86778	1.67341	3.15419	1.26101	2.30759	1.722	1.53512	2.1886	3.822	1.61672	1.48964	2.21788	3.54416	4.44995	3.70115	3.64134	2.96512	2.26305	1.54353	3.15575	2.0285	1.2959	3.01153	3.88492	1.47947	1.58599	1.6134	1.91429
3	3.36786	2.56798	0.988781	1.01619	2.33313	0.695366	1.9282	1.74132	2.2185	2.16119	1.28033	0.648021	4.20637	2.15932	1.71515	3.93663	2.8994	2.46769	3.50305	3.96155	3.49277	1.7952	0.46892	1.45569	4.09984	4.23689	3.66377	2.72933	1.16799	1.46576	1.60032	1.96288
平均值	2.76588	2.14873	1.15158	1.41489	2.23366	1.00352	2.23179	1.47012	2.68552	2.0719	1.32601	1.1956	3.76033	1.64393	1.97098	3.30578	3.21088	2.90417	3.54188	3.6835	2.93107	1.75014	0.966665	1.92125	2.80679	3.15647	3.73271	3.57303	1.26974	1.46763	1.51394	1.81981
标准差	0.649007	0.395691	0.140995	0.381647	0.327677	0.580759	0.814219	0.246097	0.733095	0.314893	0.19042	0.861478	0.479858	0.502347	0.648289	0.946145	0.322934	1.3803	0.143841	0.259551	0.579481	0.536854	0.541654	1.07982	1.12755	1.61828	0.758006	0.738888	0.181658	0.117439	0.161083	0.207159
标准差百分比	23.4648	18.4151	12.2436	26.9737	14.67	57.872	36.4827	16.7399	27.2981	15.1983	14.3604	72.0538	12.7611	30.5577	32.8917	28.621	10.0575	47.528	4.06115	7.04633	19.7703	30.6749	56.0332	56.2039	40.1721	51.2687	20.3071	20.6796	14.3068	8.00196	10.64	11.3835
可溶性果胶含量SP(mg/g)
SPSS分析数据
1-CK
2-U
处理	0h	12h	1d	2d	3d	6d	9d	12d
1	2.07834	2.50008	3.53046	3.25262	3.18908	2.33531	2.29201	1.16176
1	2.85143	1.86778	2.30759	3.822	3.54416	2.96512	2.0285	1.47947
1	3.36786	2.33313	2.2185	4.20637	2.8994	3.49277	4.09984	1.16799
2	2.0964	0.641792	2.33251	1.15573	1.79489	1.19218	3.93663	1.35114
2	1.78181	1.67341	1.722	1.61672	4.44995	2.26305	1.2959	1.58599
2	2.56798	0.695366	2.16119	2.15932	2.46769	1.7952	4.23689	1.46576
origin作图
时间	CK可(mg/g)	CK标准差	U可(mg/g)	U标准差
0h	2.76588	0.649007	2.14873	0.395691
12h	2.23366	0.327677	1.00352	0.580759
1d	2.68552	0.733095	2.0719	0.314893
2d	3.76033	0.479858	1.64393	0.502347
3d	3.21088	0.322934	2.90417	1.3803
6d	2.93107	0.579481	1.75014	0.536854
9d	2.80679	1.12755	3.15647	1.61828
12d	1.26974	0.181658	1.46763	0.117439
