# Supplementary material for: Transcriptomic and physiological analysis reveals the possible mechanism of ultrasound inhibiting strawberry (Fragaria × ananassa Duch.) postharvest softening
Source: Front Nutr. 2022 Dec 1;9:1066043. doi: 10.3389/fnut.2022.1066043 (PMC9752004; doi:10.3389/fnut.2022.1066043)
Supplement: Supplementary file 5 [file Data_Sheet_5.xlsx]

## Sheet: 过氧化氢标曲
	1ML 2M硫酸溶解-5μM/mL 过氧化氢-丙酮 标准液
<>	0	1	2	3	4	5
1	0.0517	0.2633	0.4721	0.6559	0.9289	1.1806
2	0.0556	0.2777	0.492	0.718	0.8987	1.183
3	0.0536	0.279	0.4555	0.6554	0.9568	1.21
4	0.0542	0.2563	0.4681	0.6728	0.9729	1.2051
5
6
平均值	0.053775	0.269075	0.471925	0.675525	0.939325	1.19468
差值
1	0.002075	0.005775	0.000174984	0.019625	0.010425	0.014075
2	0.001825	0.008625	0.020075	0.042475	0.040625	0.0116751
3	0.000175001	0.00992501	0.016425	0.020125	0.017475	0.015325
4	0.000425002	0.012775	0.00382499	0.00272499	0.033575	0.010425
5
6
	12.31测
剔除偏离值	1ML 2M硫酸溶解-5μM/mL 过氧化氢-丙酮 标准液
<>	0	1	2	3	4	5
1	0.0556	0.2633	0.4721	0.6559	0.9289	1.1806
2	0.0536	0.2777	0.4555	0.6554	0.9568	1.183
3	0.0542	0.279	0.4681	0.6728	0.9729	1.2051
平均值	0.0544667	0.273333	0.465233	0.661367	0.952867	1.18957
标准差	0.00102632	0.00871341	0.00866333	0.00990472	0.0222621	0.0135057
标准差百分比	1.88431	3.18783	1.86215	1.49761	2.33633	1.13535
平均值减去空白	1ML 2M硫酸溶解-5μM/mL 过氧化氢-丙酮 标准液
<>	0	1	2	3	4	5
平均值减去空白	0	0.218867	0.410767	0.6069	0.8984	1.1351
	1ML 2M硫酸溶解-5μM/mL 过氧化氢-丙酮 标准液
	管号	过氧化氢当量/(μmol)	ABS
	0	0	0	0
	1	1	0.218867	1
	2	2	0.410767	2
	3	3	0.6069	3
	4	4	0.8984	4
	5	5	1.1351	5

## Sheet: 2.28各时间点数据
415nm吸光度值
	0h		3h		6h		9h		12h			1d			2d			3d			6d			9d			12d			15d			18d			21d			24d
<>	CK	U	CK	U	CK	U	CK	U	CK	U	空白1	CK	U	空白	CK	U	空白	CK	U	空白	CK	U	空白	CK	U	空白	CK	U	空白	CK	U	空白	CK	U	空白	CK	U	空白	CK	U	空白
1	0.4005	0.3498	0.3898	0.3523	0.4367	0.3836	0.5135	0.3729	0.4781	0.4527	0.0478	0.2815	0.3638	0.0479	0.3717	0.307	0.0498	0.3701	0.4344	0.0486	0.2984	0.4125	0.054	0.435	0.405	0.0476	0.3585	0.4196	0.0478	0.3652	0.385	0.0485	0.4399	0.4459	0.0531	0.5524	0.5072	0.0484	0.4497	0.4078	0.047
2	0.4596	0.4074	0.4583	0.3559	0.4565	0.5151	0.439	0.4366	0.4008	0.4476	0.0472	0.447	0.343	0.0503	0.4678	0.5336	0.0589	0.4377	0.4729	0.0488	0.4043	0.4702	0.0465	0.6804	0.464	0.0482	0.4141	0.3935	0.0482	0.5215	0.4032	0.0493	0.5824	0.4141	0.0488	0.5417	0.4767	0.0486	0.4648	0.396	0.0473
3	0.5051	0.4136	0.4421	0.3897	0.4817	0.4519	0.4711	0.4185	0.4453	0.5052	0.0468	0.3932	0.3771	0.0472	0.3676	0.5103	0.0498	0.4481	0.5327	0.0574	0.3884	0.4485	0.0482	0.5107	0.4316	0.0481	0.3543	0.3503	0.0486	0.3764	0.4189	0.0493	0.5805	0.4442	0.0482	0.5429	0.5149	0.0498	0.4321	0.4951	0.0483
4	0.4841	0.4124	0.4992	0.5172	0.507	0.5152	0.5119	0.4767	0.4852	0.4659		0.4508	0.3751		0.3775	0.4535		0.5413	0.394		0.3739	0.4247		0.5124	0.4586		0.4996	0.3686		0.4224	0.4023		0.4998	0.4822		0.5052	0.5024		0.4273	0.415
5
6
7
8
平均值	0.462325	0.3958	0.44735	0.403775	0.470475	0.46645	0.483875	0.426175	0.45235	0.46785	0.0472667	0.393125	0.36475	0.0484667	0.39615	0.4511	0.0528333	0.4493	0.4585	0.0516	0.36625	0.438975	0.0495667	0.534625	0.4398	0.0479667	0.406625	0.383	0.0482	0.421375	0.40235	0.0490333	0.52565	0.4466	0.0500333	0.53555	0.5003	0.0489333	0.443475	0.428475	0.0475333
差值
1	0.061825	0.046	0.05755	0.051475	0.033775	0.08285	0.029625	0.053275	0.02575	0.01515		0.111625	0.000950001	0.000566668	0.02445	0.1441	0.00303333	0.0792	0.0241	0.003	0.06785	0.026475	0.00443333	0.099625	0.0348	0.000366665	0.048125	0.0366		0.056175	0.01735	0.000533332	0.08575	0.000700004	0.00306667	0.01685	0.00689999	0.000533334	0.006225	0.020675	0.000533335
2	0.00272501	0.0116	0.01095	0.047875	0.013975	0.04865	0.044875	0.010425	0.05155	0.02025		0.053875	0.02175	0.00183333	0.07165	0.0825	0.00606667	0.0116	0.0144	0.0028	0.03805	0.031225	0.00306667	0.145775	0.0242	0.000233334	0.007475	0.0105		0.100125	0.000849999	0.000266666	0.05675	0.0325	0.00123333	0.00615001	0.0236	0.000333334	0.021325	0.032475	0.000233334
3	0.042775	0.0178	0.00525001	0.014075	0.011225	0.01455	0.012775	0.007675	0.00704999	0.03735		7.5005e-05	0.01235	0.00126666	0.02855	0.0592	0.00303333	0.0012	0.0742	0.0058	0.02215	0.00952501	0.00136667	0.023925	0.0082	0.000133332	0.052325	0.0327		0.044975	0.01655	0.000266666	0.05485	0.00239999	0.00183333	0.00735	0.0146	0.000866668	0.011375	0.066625	0.000766668
4	0.021775	0.0166	0.05185	0.113425	0.036525	0.04875	0.028025	0.050525	0.03285	0.00195		0.057675	0.01035		0.01865	0.0024		0.092	0.0645		0.00765	0.014275		0.022225	0.0188		0.092975	0.0144		0.001025	5.00008e-05		0.02585	0.0356		0.03035	0.0021		0.016175	0.013475
5
6
7
8
剔除偏离值	0h		3h		6h		9h		12h			1d			2d			3d			6d			9d			12d			15d			18d			21d			24d
<>	CK	U	CK	U	CK	U	CK	U	CK	U	空白1	CK	U	空白	CK	U	空白	CK	U	空白2	CK	U	空白	CK	U	空白4	CK	U	空白5	CK	U	空白5	CK	U	空白5	CK	U	空白	CK	U	空白
1	0.4596	0.4074	0.4583	0.3523	0.4367	0.5151	0.5135	0.4366	0.4781	0.4527		0.447	0.3638		0.3717	0.5336		0.3701	0.4344		0.4043	0.4125		0.435	0.464		0.3585	0.3935		0.3652	0.4032		0.5824	0.4459		0.5524	0.5072		0.4497	0.4078
2	0.5051	0.4136	0.4421	0.3559	0.4565	0.4519	0.4711	0.4185	0.4453	0.4476		0.3932	0.3771		0.3676	0.5103		0.4377	0.4729		0.3884	0.4485		0.5107	0.4316		0.4141	0.3503		0.3764	0.4189		0.5805	0.4141		0.5417	0.5149		0.4321	0.396
3	0.4841	0.4124	0.4992	0.3897	0.4817	0.5152	0.5119	0.4767	0.4852	0.4659		0.4508	0.3751		0.3775	0.4535		0.4481	0.394		0.3739	0.4247		0.5124	0.4586		0.3543	0.3686		0.4224	0.4023		0.4998	0.4442		0.5429	0.5024		0.4273	0.415
平均值	0.482933	0.411133	0.466533	0.365967	0.4583	0.494067	0.498833	0.443933	0.469533	0.4554	0.0472667	0.430333	0.372	0.0484667	0.372267	0.499133	0.0528333	0.418633	0.433767	0.0516	0.388867	0.428567	0.0495667	0.486033	0.4514	0.0479667	0.375633	0.3708	0.0482	0.388	0.408133	0.0490333	0.554233	0.434733	0.0500333	0.545667	0.508167	0.0489333	0.436367	0.406267	0.0475333
标准差	0.0227724	0.00328836	0.0294269	0.0206323	0.0225539	0.0365174	0.0240311	0.029785	0.0212848	0.00944405		0.0322145	0.00717147		0.00497427	0.041201		0.0423516	0.0394538		0.0152054	0.0183088		0.0442043	0.0173586		0.0333792	0.0216839		0.030313	0.00933507		0.0471502	0.0178892		0.00586202	0.00630581		0.0117938	0.00959235
标准差百分比	4.71544	0.799827	6.30757	5.63777	4.92122	7.3912	4.81746	6.70933	4.53318	2.07379		7.48594	1.92781		1.33621	8.25451		10.1166	9.09563		3.91018	4.27211		9.09492	3.8455		8.88612	5.84786		7.81264	2.28726		8.50729	4.11498		1.07429	1.24089		2.70272	2.3611
1mL提取液中过氧化氢当量/(μmol)
	0h		3h		6h		9h		12h		1d		2d		3d		6d		9d		12d		15d		18d		２１d		２４d
<>	CK	U	CK	U	CK	U	CK	U	CK	U	CK	U	CK	U	CK	U	CK	U	CK	U	CK	U	CK	U	CK	U	CK	U	CK	U
1	1.96532	1.74184	1.95976	1.50594	1.86728	2.20293	2.19608	1.86685	2.04453	1.93578	1.90624	1.55004	1.56516	2.25831	1.56359	1.83888	1.71872	1.75383	1.85701	1.98116	1.52849	1.67833	1.5536	1.71629	2.47922	1.89482	2.35549	2.16198	1.9218	1.74241
2	2.16012	1.76838	1.8904	1.52135	1.95205	1.93236	2.01456	1.78936	1.9041	1.91395	1.67591	1.60698	1.54761	2.15855	1.85301	2.00371	1.65065	1.90795	2.1811	1.84245	1.76653	1.49338	1.60155	1.78351	2.47109	1.75868	2.30968	2.19494	1.84645	1.69189
3	2.07021	1.76325	2.13486	1.66606	2.05994	2.20336	2.18923	2.03853	2.07492	1.99229	1.92251	1.59842	1.59	1.91537	1.89754	1.66592	1.58857	1.80606	2.18838	1.95804	1.51051	1.57173	1.79849	1.71244	2.12559	1.88755	2.31482	2.14143	1.8259	1.77323
样品提取液总体积/mL	10
吸取样品液体积/mL	1
样品质量/g	4
过氧化氢含量(μmol/g FW)	0h		3h		6h		9h		12h		1d		2d		3d		6d		9d		12d		15d		18d		21d		24d
<>	CK	U	CK	U	CK	U	CK	U	CK	U	CK	U	CK	U	CK	U	CK	U	CK	U	CK	U	CK	U	CK	U	CK	U	CK	U
1	4.91331	4.3546	4.89939	3.76485	4.6682	5.50734	5.49021	4.66713	5.11132	4.83945	4.7656	3.87509	3.91291	5.64577	3.90899	4.5972	4.2968	4.38457	4.64251	4.95291	3.82122	4.19583	3.88401	4.29073	6.19805	4.73706	5.88873	5.40494	4.80449	4.35602
2	5.4003	4.42096	4.726	3.80338	4.88013	4.83089	5.03639	4.4734	4.76025	4.78487	4.18977	4.01744	3.86903	5.39638	4.63252	5.00928	4.12662	4.76988	5.45275	4.60612	4.41632	3.73345	4.00389	4.45878	6.17772	4.3967	5.7742	5.48736	4.61611	4.22973
3	5.17554	4.40811	5.33716	4.16515	5.14985	5.50841	5.47309	5.09633	5.18731	4.98074	4.80627	3.99604	3.97499	4.78844	4.74384	4.16479	3.97142	4.51515	5.47095	4.89511	3.77626	3.92932	4.49624	4.2811	5.31397	4.71886	5.78705	5.35357	4.56474	4.43309
平均值	5.16305	4.39456	4.98752	3.91113	4.89939	5.28221	5.33323	4.74562	5.01963	4.86835	4.58721	3.96286	3.91897	5.27686	4.42845	4.59043	4.13161	4.55653	5.18874	4.81805	4.0046	3.95287	4.12804	4.34354	5.89658	4.61754	5.81666	5.41529	4.66178	4.33961
标准差	0.243739	0.0351961	0.314964	0.220833	0.2414	0.390855	0.257211	0.318796	0.227817	0.101082	0.3448	0.0767581	0.0532408	0.440985	0.453299	0.422284	0.162747	0.195964	0.47313	0.185793	0.357266	0.232088	0.324448	0.0999156	0.504661	0.191473	0.0627427	0.0674927	0.126232	0.102669
标准差百分比	4.72083	0.800902	6.31504	5.64628	4.92715	7.39946	4.82279	6.71768	4.53852	2.07631	7.51654	1.93694	1.35854	8.35695	10.2361	9.19924	3.93907	4.30073	9.1184	3.85619	8.9214	5.87138	7.8596	2.30033	8.55853	4.14664	1.07867	1.24634	2.7078	2.36586
SPSS分析数据
1-CK
2-U
处理	0h	3h	6h	9h	12h	1d	2d	3d	6d	9d	12d	15d	18d	21d	24d
1	4.91331	4.89939	4.6682	5.49021	5.11132	4.7656	3.91291	3.90899	4.2968	4.64251	3.82122	3.88401	6.19805	5.88873	4.80449
1	5.4003	4.726	4.88013	5.03639	4.76025	4.18977	3.86903	4.63252	4.12662	5.45275	4.41632	4.00389	6.17772	5.7742	4.61611
1	5.17554	5.33716	5.14985	5.47309	5.18731	4.80627	3.97499	4.74384	3.97142	5.47095	3.77626	4.49624	5.31397	5.78705	4.56474
2	4.3546	3.76485	5.50734	4.66713	4.83945	3.87509	5.64577	4.5972	4.38457	4.95291	4.19583	4.29073	4.73706	5.40494	4.35602
2	4.42096	3.80338	4.83089	4.4734	4.78487	4.01744	5.39638	5.00928	4.76988	4.60612	3.73345	4.45878	4.3967	5.48736	4.22973
2	4.40811	4.16515	5.50841	5.09633	4.98074	3.99604	4.78844	4.16479	4.51515	4.89511	3.92932	4.2811	4.71886	5.35357	4.43309
origin作图
时间/h	CK过氧化氢含量/(μmol/g FW)	CK标准差	U过氧化氢含量/(μmol/g FW)	U标准差
0	5.16305	0.243739	4.39456	0.0351961
3	4.98752	0.314964	3.91113	0.220833
6	4.89939	0.2414	5.28221	0.390855
9	5.33323	0.257211	4.74562	0.318796
12	5.01963	0.227817	4.86835	0.101082
24	4.58721	0.3448	3.96286	0.0767581
48	3.91897	0.0532408	5.27686	0.440985
72	4.42845	0.453299	4.59043	0.422284
144	4.13161	0.162747	4.55653	0.195964
216	5.18874	0.47313	4.81805	0.185793
288	4.0046	0.357266	3.95287	0.232088
360	4.12804	0.324448	4.34354	0.0999156
432	5.89658	0.504661	4.61754	0.191473
504	5.81666	0.0627427	5.41529	0.0674927
576	4.66178	0.126232	4.33961	0.102669

## Sheet: 1.14各时间点数据
415nm吸光度值
	0h		3h		6h		9h		12h			1d			2d			3d			6d			9d			12d			15d			18d
<>	CK	U	CK	U	CK	U	CK	U	CK	U	空白1	CK	U	空白	CK	U	空白	CK	U	空白2	CK	U	空白3	CK	U	空白4	CK	U	空白5	CK	U	空白5	CK	U	空白5
1	0.3927	0.325	0.3501	0.3431	0.2766	0.2545	0.3166	0.2877	0.2958	0.2898	0.0468	0.282	0.3149	0.0486	0.4478	0.434	0.0474	0.6677	0.4268	0.0614	0.3214	0.4233	0.0518	0.4049	0.4394	0.048	0.3817	0.4223	0.0483	0.3885	0.4745	0.0533	0.3922	0.3963	0.0483
2	0.3203	0.3139	0.3379	0.345	0.2678	0.2931	0.2444	0.2837	0.2388	0.2027	0.047	0.416	0.3108	0.0496	0.4825	0.4864	0.048	0.55	0.4776	0.0517	0.36	0.318	0.0487	0.4096	0.4324	0.0477	0.4386	0.4149	0.0474	0.4773	0.55	0.0513	0.438	0.4177	0.048
3	0.3497	0.3191	0.3842	0.3531	0.2779	0.2718	0.2841	0.3055	0.2261	0.2179	0.0477	0.4	0.3343	0.0538	0.5895	0.5429	0.0478	0.5633	0.3628	0.0504	0.3853	0.4128	0.0483	0.4355	0.4836	0.0501	0.3986	0.3796	0.048	0.424	0.5364	0.0518	0.4698	0.4656	0.0503
4	0.3585	0.3861	0.3481	0.4408	0.2545	0.2728	0.2681	0.3598	0.2419	0.2226		0.3832	0.4131		0.4755	0.4362		0.4752	0.4837		0.4995	0.4153		0.4814	0.485		0.4975	0.4037		0.4871	0.4724		0.4637	0.4345
5																														0.3932	0.4879	0.0519
6																														0.4768	0.5172	0.0502
7																														0.4035	0.5184	0.0511
8																														0.5414	0.4899
平均值	0.3553	0.336025	0.355075	0.3705	0.2692	0.27305	0.2783	0.309175	0.25065	0.23325	0.0471667	0.3703	0.343275	0.0506667	0.498825	0.474875	0.0477333	0.56405	0.437725	0.0545	0.39155	0.39235	0.0496	0.43285	0.4601	0.0486	0.4291	0.405125	0.0479	0.444225	0.508325	0.0521333	0.440925	0.428525	0.0488667
差值
1	0.0374	0.011025	0.004975	0.0274	0.0074	0.01855	0.0383	0.021475	0.04515	0.05655		0.0883	0.028375		0.051025	0.040875		0.10365	0.010925	0.0069	0.07015	0.03095		0.02795	0.0207		0.0474	0.017175		0.055725	0.033825	0.00116667	0.048725	0.032225
2	0.035	0.022125	0.017175	0.0255	0.0014	0.02005	0.0339	0.025475	0.01185	0.03055		0.0457	0.032475		0.016325	0.011525		0.01405	0.039875	0.0028	0.03155	0.07435		0.02325	0.0277		0.0095	0.00977501		0.033075	0.041675	0.000833334	0.002925	0.010825
3	0.0056	0.016925	0.029125	0.0174	0.00870001	0.00124999	0.0058	0.003675	0.02455	0.01535		0.0297	0.00897499		0.090675	0.068025		0.00074999	0.074925	0.0041	0.00624999	0.02045		0.00264999	0.0235		0.0305	0.025525		0.020225	0.028075	0.000333333	0.028875	0.037075
4	0.0032	0.050075	0.006975	0.0703	0.0147	0.000250004	0.0102	0.050625	0.00875	0.01065		0.0129	0.069825		0.023325	0.038675		0.08885	0.045975	0.0545	0.10795	0.02295		0.04855	0.0249		0.0684	0.00142501		0.042875	0.035925	0.0521333	0.022775	0.00597501
5
6
7
8
剔除偏离值	0h		3h		6h		9h		12h			1d			2d			3d			6d			9d			12d			15d			18d
<>	CK	U	CK	U	CK	U	CK	U	CK	U	空白1	CK	U	空白	CK	U	空白	CK	U	空白2	CK	U	空白3	CK	U	空白4	CK	U	空白5	CK	U	空白5	CK	U	空白5
1	0.3203	0.325	0.3501	0.3431	0.2766	0.2545	0.2444	0.2877	0.2388	0.2027		0.416	0.3149		0.4478	0.434		0.55	0.4268		0.3214	0.4233		0.4049	0.4394		0.3817	0.4223		0.4773	0.4745		0.438	0.3963
2	0.3497	0.3139	0.3379	0.345	0.2678	0.2718	0.2841	0.2837	0.2261	0.2179		0.4	0.3108		0.4825	0.4864		0.5633	0.4776		0.36	0.4128		0.4096	0.4836		0.4386	0.4149		0.424	0.5364		0.4698	0.4177
3	0.3585	0.3191	0.3481	0.3531	0.2779	0.2728	0.2681	0.3055	0.2419	0.2226		0.3832	0.3343		0.4755	0.4362		0.4752	0.4837		0.3853	0.4153		0.4355	0.485		0.3986	0.4037		0.4871	0.4724		0.4637	0.4345
平均值	0.342833	0.319333	0.345367	0.347067	0.2741	0.266367	0.265533	0.2923	0.2356	0.2144	0.0471667	0.399733	0.32	0.0506667	0.4686	0.4522	0.0477333	0.5295	0.4627	0.0545	0.355567	0.417133	0.0496	0.416667	0.469333	0.0486	0.4063	0.413633	0.0479	0.4628	0.494433	0.0521333	0.457167	0.416167	0.0488667
标准差	0.0200043	0.00555367	0.00654319	0.00531068	0.00549455	0.010289	0.0199741	0.0116052	0.00837198	0.0104014		0.0164016	0.0125527		0.0183502	0.0296385		0.0474931	0.0312396		0.0321799	0.00548482		0.0164786	0.0259325		0.0292211	0.00936448		0.0339572	0.0363594		0.0168767	0.0191461
标准差百分比	5.835	1.73915	1.89456	1.53016	2.00458	3.86272	7.52224	3.9703	3.55347	4.85142		4.10314	3.92272		3.91596	6.55429		8.96942	6.75158		9.05031	1.31488		3.95486	5.52539		7.19199	2.26396		7.33733	7.35375		3.69159	4.60059
1mL提取液中过氧化氢当量/(μmol)
	0h		3h		6h		9h		12h		1d		2d		3d		6d		9d		12d		15d		18d
<>	CK	U	CK	U	CK	U	CK	U	CK	U	CK	U	CK	U	CK	U	CK	U	CK	U	CK	U	CK	U	CK	U
1	1.30302	1.32372	1.43422	1.40341	1.11063	1.01333	0.968859	1.1595	0.944204	0.785267	1.70895	1.26384	1.86187	1.80112	2.28204	1.73963	1.29715	1.74579	1.66918	1.82108	1.57012	1.74887	1.97238	1.96005	1.81374	1.63014
2	1.43246	1.27485	1.38051	1.41177	1.07188	1.08949	1.14365	1.14189	0.88829	0.852188	1.63851	1.24579	2.01465	2.03182	2.34059	1.96328	1.4671	1.69956	1.68987	2.01567	1.82063	1.71629	1.73772	2.23258	1.95374	1.72436
3	1.47121	1.29774	1.42542	1.44743	1.11635	1.0939	1.0732	1.23786	0.957852	0.87288	1.56454	1.34925	1.98383	1.8108	1.95272	1.99014	1.57849	1.71057	1.8039	2.02184	1.64453	1.66698	2.01553	1.95081	1.92689	1.79833
样品提取液总体积/mL	10
吸取样品液体积/mL	1
样品质量/g	4
过氧化氢含量(μmol/g FW)	0h		3h		6h		9h		12h		1d		2d		3d		6d		9d		12d		15d		18d
<>	CK	U	CK	U	CK	U	CK	U	CK	U	CK	U	CK	U	CK	U	CK	U	CK	U	CK	U	CK	U	CK	U
1	3.25756	3.30929	3.58556	3.50851	2.77657	2.53332	2.42215	2.89874	2.36051	1.96317	4.27238	3.1596	4.65468	4.50279	5.70509	4.34906	3.24288	4.36447	4.17296	4.55269	3.9253	4.37218	4.93095	4.90013	4.53434	4.07536
2	3.58116	3.18712	3.45128	3.52943	2.67971	2.72373	2.85912	2.85471	2.22072	2.13047	4.09627	3.11447	5.03662	5.07954	5.85148	4.90821	3.66775	4.2489	4.22469	5.03919	4.55159	4.29073	4.34429	5.58145	4.88436	4.31091
3	3.67802	3.24435	3.56355	3.61858	2.79087	2.73474	2.68301	3.09466	2.39463	2.1822	3.91136	3.37313	4.95957	4.52701	4.88179	4.97535	3.94622	4.27642	4.50976	5.0546	4.11132	4.16745	5.03882	4.87702	4.81722	4.49582
平均值	3.50558	3.24692	3.53346	3.55217	2.74905	2.66393	2.65476	2.94937	2.32529	2.09195	4.09334	3.21573	4.88362	4.70311	5.47946	4.74421	3.61895	4.2966	4.30247	4.88216	4.19607	4.27679	4.77136	5.11954	4.74531	4.29403
标准差	0.220183	0.0611279	0.0720192	0.0584533	0.0604771	0.113248	0.21985	0.127735	0.0921483	0.114486	0.180529	0.138164	0.201976	0.326224	0.522744	0.343846	0.354196	0.06037	0.181375	0.285432	0.321629	0.103072	0.373758	0.400199	0.185758	0.210737
标准差百分比	6.28092	1.88264	2.03821	1.64556	2.19993	4.25118	8.28134	4.33093	3.96287	5.47271	4.4103	4.29651	4.13578	6.93633	9.54008	7.2477	9.78726	1.40507	4.21561	5.84644	7.665	2.41005	7.83338	7.81709	3.91456	4.90766
SPSS分析数据
1-CK
2-U
处理	0h	3h	6h	9h	12h	1d	2d	3d	6d	9d	12d	15d	18d
1	3.25756	3.58556	2.77657	2.42215	2.36051	4.27238	4.65468	5.70509	3.24288	4.17296	3.9253	4.93095	4.53434
1	3.58116	3.45128	2.67971	2.85912	2.22072	4.09627	5.03662	5.85148	3.66775	4.22469	4.55159	4.34429	4.88436
1	3.67802	3.56355	2.79087	2.68301	2.39463	3.91136	4.95957	4.88179	3.94622	4.50976	4.11132	5.03882	4.81722
2	3.30929	3.50851	2.53332	2.89874	1.96317	3.1596	4.50279	4.34906	4.36447	4.55269	4.37218	4.90013	4.07536
2	3.18712	3.52943	2.72373	2.85471	2.13047	3.11447	5.07954	4.90821	4.2489	5.03919	4.29073	5.58145	4.31091
2	3.24435	3.61858	2.73474	3.09466	2.1822	3.37313	4.52701	4.97535	4.27642	5.0546	4.16745	4.87702	4.49582
origin作图
时间/h	CK过氧化氢含量/(μmol/g FW)	CK标准差	U过氧化氢含量/(μmol/g FW)	U标准差
0	3.50558	0.220183	3.24692	0.0611279
3	3.53346	0.0720192	3.55217	0.0584533
6	2.74905	0.0604771	2.66393	0.113248
9	2.65476	0.21985	2.94937	0.127735
12	2.32529	0.0921483	2.09195	0.114486
24	4.09334	0.180529	3.21573	0.138164
48	4.88362	0.201976	4.70311	0.326224
72	5.47946	0.522744	4.74421	0.343846
144	3.61895	0.354196	4.2966	0.06037
216	4.30247	0.181375	4.88216	0.285432
288	4.19607	0.321629	4.27679	0.103072
360	4.77136	0.373758	5.11954	0.400199
432	4.74531	0.185758	4.29403	0.210737

## Sheet: 1.1各时间点数据
吸光度值	均为1ml 2M硫酸溶解测定
	0h		3h		6h		9h		12h		1d			2d			3d			6d			9d			12d			15d			18d			21d
<>	CK	U	CK	U	CK	U	CK	U	CK	U	CK	U	空白1	CK	U	空白	CK	U	空白	CK	U	空白3	CK	U	空白4	CK	U	空白5	CK	U	空白5	CK	U	空白5	CK	U	空白5
1	0.4396	0.4572	0.4443	0.4701	0.4778	0.3899	0.4087	0.3738	0.4288	0.4345	0.3099	0.3591	0.0478	0.3009	0.4001	0.0491	0.445	0.4059	0.0515	0.4005	0.435	0.0488	0.3442	0.4836	0.0484	0.4161	0.2882	0.0468	0.39	0.4657	0.0614	0.3329	0.4341	0.0533	0.4055	0.3368	0.0485
2	0.4901	0.4393	0.4978	0.5014	0.4538	0.4376	0.4412	0.4606	0.4424	0.4012	0.3392	0.3767	0.0475	0.5243	0.3507	0.0478	0.4773	0.3621	0.0481	0.4323	0.3405	0.0516	0.3554	0.3991	0.0701	0.3528	0.3458	0.047	0.5921	0.4488	0.0517	0.2894	0.357	0.0537	0.4421	0.3813	0.0485
3	0.47	0.4442	0.5524	0.4831	0.4422	0.4241	0.4452	0.453	0.373	0.4112	0.3352	0.2842	0.0505	0.6253	0.3681	0.0551	0.4733	0.4071	0.0496	0.5063	0.4518	0.052	0.3264	0.414	0.0494	0.3939	0.3452	0.0477	0.3508	0.4138	0.0504	0.3376	0.4698	0.0522	0.4862	0.407	0.0487
4	0.4709	0.4572	0.4815	0.4817	0.496	0.423	0.3708	0.4678	0.4592	0.5003	0.3032	0.3375		0.4962	0.3529		0.4965	0.4462		0.424	0.3815		0.3536	0.6734		0.2906	0.3691		0.4449	0.4065		0.4594	0.506		0.4869	0.4775
5
6
7
8
平均值	0.46765	0.449475	0.494	0.484075	0.46745	0.41865	0.416475	0.4388	0.42585	0.4368	0.321875	0.339375	0.0486	0.486675	0.36795	0.0506667	0.473025	0.405325	0.0497333	0.440775	0.4022	0.0508	0.3449	0.492525	0.0559667	0.36335	0.337075	0.0471667	0.44445	0.4337	0.0545	0.319967	0.4203	0.0530667	0.4446	0.375033	0.0485667
差值
1	0.02805	0.00772499	0.0497	0.013975	0.01035	0.02875	0.007775	0.065	0.00294999	0.00229999	0.011975	0.019725		0.185775	0.03215	0.00156667	0.028025	0.000574999		0.040275	0.0328		0.000700012	0.00892501		0.05275	0.048875		0.05445	0.032	0.0069	0.0129333	0.0138	0.000233334	0.0391	0.0382333	6.66666e-05
2	0.02245	0.010175	0.0038	0.017325	0.01365	0.01895	0.024725	0.0218	0.01655	0.0356	0.017325	0.037325		0.037625	0.01725	0.00286667	0.00427499	0.043225		0.00847499	0.0617		0.0105	0.093425		0.01055	0.00872501		0.14765	0.0151	0.0028	0.0305667	0.0633	0.000633333	0.00250001	0.00626666	6.66666e-05
3	0.00235	0.00527499	0.0584	0.000974998	0.02525	0.00545001	0.028725	0.0142	0.05285	0.0256	0.013325	0.055175		0.138625	0.000149995	0.00443333	0.000275016	0.00177499		0.065525	0.0496		0.0185	0.078525		0.03055	0.008125		0.09365	0.0199	0.0041	0.0176333	0.0495	0.000866666	0.0416	0.0319667	0.000133333
4	0.00325	0.00772499	0.0125	0.00237499	0.02855	0.00435001	0.045675	0.029	0.03335	0.0635	0.018675	0.00187501		0.009525	0.01505		0.023475	0.040875		0.016775	0.0207		0.0087	0.180875		0.07275	0.032025		0.00045	0.0272		0.139433	0.0857		0.0423	0.102467
5
6
7
8
剔除偏离值	0h		3h		6h		9h		12h		1d			2d			3d			6d			9d			12d			15d			18d			21d
<>	CK	U	CK	U	CK	U	CK	U	CK	U	CK	U	空白1	CK	U	空白	CK	U	空白	CK	U	空白3	CK	U	空白4	CK	U	空白5	CK	U	空白5	CK	U	空白5	CK	U	空白5
1	0.4901	0.4572	0.4443	0.4701	0.4778	0.4376	0.4087	0.4606	0.4288	0.4345	0.3099	0.3591		0.5243	0.3507		0.4773	0.4059		0.4005	0.435		0.3442	0.4836	0.0484	0.4161	0.3458		0.39	0.4488		0.3329	0.4341		0.4055	0.3368
2	0.47	0.4442	0.4978	0.4831	0.4538	0.4241	0.4412	0.453	0.4424	0.4012	0.3392	0.3767		0.6253	0.3681		0.4733	0.4071		0.4323	0.4518		0.3554	0.3991	0.0494	0.3528	0.3452		0.3508	0.4138		0.2894	0.357		0.4421	0.3813
3	0.4709	0.4572	0.4815	0.4817	0.4422	0.423	0.4452	0.4678	0.4592	0.4112	0.3352	0.3375		0.4962	0.3529		0.4965	0.4462		0.424	0.3815		0.3536	0.414		0.3939	0.3691		0.4449	0.4065		0.3376	0.4698		0.4862	0.407
平均值	0.477	0.452867	0.474533	0.4783	0.457933	0.428233	0.4317	0.460467	0.443467	0.415633	0.3281	0.357767	0.0486	0.5486	0.357233	0.0506667	0.482367	0.419733	0.0497333	0.418933	0.422767	0.0508	0.351067	0.432233	0.0489	0.3876	0.353367	0.0471667	0.395233	0.423033	0.0545	0.319967	0.4203	0.0530667	0.4446	0.375033	0.0485667
标准差	0.0113539	0.00750554	0.0274219	0.00713583	0.0181564	0.00813038	0.0200187	0.00740089	0.015228	0.0170869	0.0158881	0.019634		0.0678938	0.00947488		0.0124021	0.0229287		0.0164943	0.0367119		0.00601443	0.0451044	0.000707108	0.0321168	0.0136288		0.0472678	0.0226111		0.0265756	0.0576523		0.040408	0.0355171
标准差百分比	2.38026	1.65734	5.77872	1.49192	3.96485	1.89859	4.63719	1.60726	3.43387	4.11106	4.84244	5.48793		12.3758	2.65229		2.5711	5.46267		3.93722	8.68372		1.71319	10.4352	1.44603	8.28607	3.85683		11.9595	5.345		8.30574	13.7169		9.08863	9.47038
1mL提取液中过氧化氢当量/(μmol)
	0h		3h		6h		9h		12h		1d		2d		3d		6d		9d		12d		15d		18d		21d
<>	CK	U	CK	U	CK	U	CK	U	CK	U	CK	U	CK	U	CK	U	CK	U	CK	U	CK	U	CK	U	CK	U	CK	U
1	2.04429	1.89944	1.84265	1.95624	1.99014	1.81315	1.68591	1.91441	1.77441	1.7995	1.25093	1.46754	2.18577	1.42146	1.98295	1.66859	1.64012	1.79202	1.40062	2.01435	1.7248	1.41529	1.57761	1.57761	1.33252	1.77808	1.67197	1.3695
2	1.9558	1.84221	2.07819	2.01347	1.88447	1.75371	1.829	1.88095	1.83428	1.65289	1.37992	1.54503	2.63044	1.49806	1.96534	1.67388	1.78013	1.86598	1.44993	1.64233	1.44611	1.41265	1.40502	1.68239	1.141	1.43863	1.83311	1.56543
3	1.95976	1.89944	2.00643	2.00731	1.8334	1.74887	1.84661	1.94611	1.90825	1.69692	1.36231	1.37244	2.06205	1.43114	2.06748	1.84602	1.74359	1.55647	1.442	1.70793	1.62706	1.51788	1.81931	1.65025	1.35321	1.93525	2.02727	1.67857
样品提取液总体积/mL	10
吸取样品液体积/mL	1
样品质量/g	4
过氧化氢含量(μmol/g FW)	0h		3h		6h		9h		12h		1d		2d		3d		6d		9d		12d		15d		18d		21d
<>	CK	U	CK	U	CK	U	CK	U	CK	U	CK	U	CK	U	CK	U	CK	U	CK	U	CK	U	CK	U	CK	U	CK	U
1	5.11073	4.74861	4.60662	4.89059	4.97535	4.53288	4.21478	4.78603	4.43602	4.49875	3.12731	3.66885	5.46441	3.55364	4.95737	4.17149	4.10031	4.48004	3.50154	5.03588	4.31201	3.53823	3.94401	3.94401	3.33131	4.44519	4.17993	3.42376
2	4.88949	4.60552	5.19548	5.03368	4.71119	4.38428	4.5725	4.70238	4.58571	4.13223	3.44981	3.86256	6.5761	3.74516	4.91334	4.1847	4.45033	4.66496	3.62482	4.10581	3.61528	3.53163	3.51255	4.20598	2.85251	3.59657	4.58277	3.91356
3	4.8994	4.74861	5.01607	5.01827	4.58351	4.37218	4.61653	4.86528	4.77062	4.2423	3.40578	3.4311	5.15512	3.57786	5.1687	4.61506	4.35897	3.89118	3.60501	4.26981	4.06766	4.12563	4.54829	4.12563	3.38304	4.83813	5.06817	4.19644
平均值	4.96654	4.70091	4.93939	4.98085	4.75668	4.42978	4.46794	4.78456	4.59745	4.29109	3.32764	3.65417	5.73188	3.62555	5.01314	4.32375	4.3032	4.34539	3.57712	4.4705	3.99831	3.73183	4.00162	4.09187	3.18895	4.2933	4.61029	3.84459
标准差	0.124969	0.0826116	0.301827	0.0785423	0.199843	0.0894891	0.220341	0.0814598	0.167611	0.188072	0.174876	0.216106	0.74729	0.104288	0.136507	0.25237	0.181549	0.404079	0.0661994	0.496452	0.353502	0.341054	0.520265	0.134203	0.292511	0.634565	0.444761	0.390928
标准差百分比	2.51622	1.75735	6.1106	1.57689	4.2013	2.02017	4.93161	1.70255	3.64575	4.38284	5.25526	5.91397	13.0374	2.87646	2.72299	5.83684	4.21893	9.29901	1.85063	11.1051	8.84127	9.13906	13.0014	3.27974	9.17264	14.7804	9.64714	10.1683
SPSS分析数据
1-CK
2-U
处理	0h	3h	6h	9h	12h	1d	2d	3d	6d	9d	12d	15d	18d	21d
1	5.11073	4.60662	4.97535	4.21478	4.43602	3.12731	5.46441	4.95737	4.10031	3.50154	4.31201	3.94401	3.33131	4.17993
1	4.88949	5.19548	4.71119	4.5725	4.58571	3.44981	6.5761	4.91334	4.45033	3.62482	3.61528	3.51255	2.85251	4.58277
1	4.8994	5.01607	4.58351	4.61653	4.77062	3.40578	5.15512	5.1687	4.35897	3.60501	4.06766	4.54829	3.38304	5.06817
2	4.74861	4.89059	4.53288	4.78603	4.49875	3.66885	3.55364	4.17149	4.48004	5.03588	3.53823	3.94401	4.44519	3.42376
2	4.60552	5.03368	4.38428	4.70238	4.13223	3.86256	3.74516	4.1847	4.66496	4.10581	3.53163	4.20598	3.59657	3.91356
2	4.74861	5.01827	4.37218	4.86528	4.2423	3.4311	3.57786	4.61506	3.89118	4.26981	4.12563	4.12563	4.83813	4.19644
origin作图
时间/h	CK过氧化氢含量/(μmol/g FW)	CK标准差	U过氧化氢含量/(μmol/g FW)	U标准差
0	4.96654	0.124969	4.70091	0.0826116
3	4.93939	0.301827	4.98085	0.0785423
6	4.75668	0.199843	4.42978	0.0894891
9	4.46794	0.220341	4.78456	0.0814598
12	4.59745	0.167611	4.29109	0.188072
24	3.32764	0.174876	3.65417	0.216106
48	5.73188	0.74729	3.62555	0.104288
72	5.01314	0.136507	4.32375	0.25237
144	4.3032	0.181549	4.34539	0.404079
216	3.57712	0.0661994	4.4705	0.496452
288	3.99831	0.353502	3.73183	0.341054
360	4.00162	0.520265	4.09187	0.134203
432	3.18895	0.292511	4.2933	0.634565
504	4.61029	0.444761	3.84459	0.390928

## Sheet: 12.18各时间点数据
吸光度值	1.5ml 2M硫酸溶解-12.21测定											均为1ml 2M硫酸溶解测定
	0h		3h		6h		9h		12h			1d		2d		3d			6d-12.25测			9d-12.27测			12d-12.30测
<>	CK	U	CK	U	CK	U	CK	U	CK	U	空白1	CK	U	CK	U	CK	U	空白2	CK	U	空白3	CK	U	空白4	CK	U	空白5
1	0.3156	0.2858	0.2902	0.2877	0.3388	0.2672	0.2904	0.3791	0.2457	0.3635	0.0503	0.5668	0.5668	0.5666	0.4737	0.4523	0.5286	0.0484	0.3319	0.334	0.0498	0.5391	0.4675	0.0558	0.3162	0.3375	0.0489
2	0.282	0.3385	0.3199	0.2973	0.2991	0.2934	0.2999	0.3265	0.3356	0.3908	0.0503	0.5208	0.4726	0.4386	0.4057	0.4689	0.4333	0.0495	0.346	0.4199	0.0492	0.522	0.5487	0.051	0.357	0.3448	0.0501
3	0.313	0.3076	0.2926	0.2746	0.3342	0.2606	0.3026	0.3918	0.3191	0.3629	0.0515	0.4974	0.4587	0.5055	0.4021	0.4832	0.4628		0.3575	0.4879	0.0768	0.4362	0.445	0.0562	0.3638	0.4365	0.0518
4	0.2927	0.2924	0.3386	0.3343	0.292	0.2657	0.0521	0.3883		0.3947		0.4749	0.439	0.5505	0.4167	0.4706	0.5277		0.465	0.4871	0.0517	0.3127	0.5789	0.0529	0.3861	0.3521	0.0549
5																									0.3612	0.4261	0.0517
6																								12.31测	0.3922	0.4759	0.0556
7																									0.3732	0.5342	0.0536
8																									0.413	0.482	0.0542
平均值	0.300825	0.306075	0.310325	0.298475	0.316025	0.271725	0.23625	0.371425	0.300133	0.377975	0.0507	0.514975	0.484275	0.5153	0.42455	0.46875	0.4881	0.04895	0.3751	0.432225	0.056875	0.4525	0.510025	0.053975	0.355775	0.367725	0.051425
差值
1	0.014775	0.020275	0.020125	0.010775	0.022775	0.00452501	0.05415	0.007675	0.0544333	0.014475		0.051825	0.082525	0.0513	0.04915	0.01645	0.0405	0.00055	0.0432	0.098225	0.007075	0.0866	0.042525	0.001825	0.039575	0.030225	0.002525
2	0.018825	0.032425	0.009575	0.00117499	0.016925	0.021675	0.06365	0.044925	0.0354667	0.012825		0.005825	0.011675	0.0767	0.01885	0.000149988	0.0548	0.00055	0.0291	0.012325	0.007675	0.0695	0.038675	0.002975	0.001225	0.022925	0.001325
3	0.012175	0.00152499	0.017725	0.023875	0.018175	0.011125	0.06635	0.020375	0.0189667	0.015075		0.017575	0.025575	0.00979999	0.02245	0.01445	0.0253	0.04895	0.0176	0.055675	0.019925	0.0163	0.065025	0.002225	0.008025	0.068775	0.000375001
4	0.00812501	0.013675	0.028275	0.035825	0.024025	0.00602499	0.18415	0.016875		0.016725		0.040075	0.045275	0.0352	0.00784999	0.00185	0.0396	0.04895	0.0899	0.054875	0.005175	0.1398	0.068875	0.001075	0.030325	0.015625	0.003475
5
6
7
8
剔除偏离值	0h		3h		6h		9h		12h			1d		2d		3d			6d-12.25测			9d-12.27测			12d-12.30测
<>	CK	U	CK	U	CK	U	CK	U	CK	U	空白1	CK	U	CK	U	CK	U	空白2	CK	U	空白3	CK	U	空白4	CK	U	空白5
1	0.3156	0.2858	0.2902	0.2877	0.3388	0.2672	0.2904	0.3791	0.2457	0.3635	0.0507	0.5208	0.4726	0.5666	0.4057	0.4689	0.5286	0.04895	0.3319	0.4199	0.0498	0.5391	0.4675	0.0558	0.357	0.3375	0.0489
2	0.313	0.3076	0.3199	0.2973	0.2991	0.2606	0.2999	0.3918	0.3356	0.3908		0.4974	0.4587	0.5055	0.4021	0.4832	0.4628		0.346	0.4879	0.0492	0.522	0.5487	0.0562	0.3638	0.3448	0.0501
3	0.2927	0.2924	0.2926	0.2746	0.3342	0.2657	0.3026	0.3883	0.3191	0.3629		0.4749	0.439	0.5505	0.4167	0.4706	0.5277		0.3575	0.4871	0.0517	0.4362	0.445	0.0529	0.3861	0.3521	0.0518
平均值	0.3071	0.295267	0.3009	0.286533	0.324033	0.2645	0.297633	0.3864	0.300133	0.3724		0.4977	0.456767	0.540867	0.408167	0.474233	0.506367		0.345133	0.464967	0.0502333	0.4991	0.487067	0.0549667	0.368967	0.3448	0.0502667
标准差	0.0125383	0.0111791	0.0164982	0.0113949	0.021715	0.00345977	0.00640807	0.00655972	0.0478571	0.0159377		0.0229515	0.0168832	0.0316686	0.00760614	0.00781175	0.0377325		0.012822	0.0390309	0.00130512	0.0551399	0.0545487	0.00180092	0.0152225	0.0073	0.00145717
标准差百分比	4.08282	3.78612	5.48295	3.97681	6.70148	1.30804	2.15301	1.69765	15.9453	4.27972		4.61151	3.69625	5.85517	1.86349	1.64724	7.45162		3.71508	8.39435	2.59811	11.0479	11.1994	3.27639	4.1257	2.11717	2.89887
1mL提取液中过氧化氢当量/(μmol)	1.5ml 2M硫酸溶解-12.21测定										均为1ml 2M硫酸溶解测定
	0h		3h		6h		9h		12h		1d		2d		3d		6d		9d		12d
<>	CK	U	CK	U	CK	U	CK	U	CK	U	CK	U	CK	U	CK	U	CK	U	CK	U	CK	U
1	1.64534	1.46121	1.48839	1.47295	1.7887	1.34628	1.48963	2.03772	1.21342	1.94132	2.17791	1.9657	2.37956	1.67116	1.94941	2.21225	1.34059	1.72803	2.23199	1.91676	1.45095	1.3651
2	1.62928	1.59591	1.67191	1.53227	1.54339	1.30549	1.54833	2.11619	1.76893	2.11001	2.07489	1.90451	2.11055	1.65531	2.01237	1.92256	1.40267	2.02741	2.15671	2.27426	1.48089	1.39724
3	1.50384	1.50199	1.50322	1.392	1.76027	1.33701	1.56502	2.09456	1.66697	1.93761	1.97583	1.81777	2.30867	1.71959	1.9569	2.20829	1.4533	2.02389	1.77896	1.8177	1.57907	1.42938
样品提取液总体积/mL	10
吸取样品液体积/mL	1
样品质量/g	4
过氧化氢含量(μmol/g FW)	0h		3h		6h		9h		12h		1d		2d		3d		6d		9d		12d
<>	CK	U	CK	U	CK	U	CK	U	CK	U	CK	U	CK	U	CK	U	CK	U	CK	U	CK	U
1	4.11336	3.65302	3.72099	3.68237	4.47175	3.36569	3.72408	5.09429	3.03356	4.85331	5.44478	4.91426	5.94889	4.17791	4.87353	5.53064	3.35148	4.32008	5.57998	4.7919	3.62739	3.41276
2	4.07319	3.98978	4.17978	3.83067	3.85847	3.26373	3.87083	5.29048	4.42231	5.27503	5.18723	4.76127	5.27638	4.13828	5.03093	4.80639	3.50668	5.06854	5.39177	5.68565	3.70223	3.4931
3	3.75961	3.75497	3.75806	3.48	4.40069	3.34252	3.91254	5.23641	4.16743	4.84404	4.93958	4.54443	5.77169	4.29898	4.89225	5.52073	3.63326	5.05973	4.44739	4.54425	3.94768	3.57345
平均值	3.98205	3.79925	3.88628	3.66434	4.24364	3.32398	3.83581	5.20706	3.87443	4.99079	5.19053	4.73999	5.66565	4.20506	4.93224	5.28592	3.49714	4.81612	5.13971	5.00727	3.7591	3.4931
标准差	0.193689	0.172693	0.25486	0.176025	0.335449	0.0534456	0.0989902	0.101333	0.739285	0.246202	0.252621	0.185829	0.348569	0.0837189	0.085982	0.415312	0.141128	0.429604	0.606911	0.600404	0.16755	0.0803493
标准差百分比	4.86405	4.54543	6.55794	4.80373	7.90475	1.60788	2.58068	1.94607	19.0811	4.93312	4.86696	3.92046	6.15231	1.99091	1.74327	7.85696	4.03553	8.92013	11.8083	11.9907	4.45718	2.30023
SPSS分析数据
1-CK
2-U
处理	0h	3h	6h	9h	12h	1d	2d	3d	6d	9d	12d
1	4.11336	3.72099	4.47175	3.72408	3.03356	5.44478	5.94889	4.87353	3.35148	5.57998	3.62739
1	4.07319	4.17978	3.85847	3.87083	4.42231	5.18723	5.27638	5.03093	3.50668	5.39177	3.70223
1	3.75961	3.75806	4.40069	3.91254	4.16743	4.93958	5.77169	4.89225	3.63326	4.44739	3.94768
2	3.65302	3.68237	3.36569	5.09429	4.85331	4.91426	4.17791	5.53064	4.32008	4.7919	3.41276
2	3.98978	3.83067	3.26373	5.29048	5.27503	4.76127	4.13828	4.80639	5.06854	5.68565	3.4931
2	3.75497	3.48	3.34252	5.23641	4.84404	4.54443	4.29898	5.52073	5.05973	4.54425	3.57345
origin作图
时间/h	CK过氧化氢含量/(μmol/g FW)	CK标准差	U过氧化氢含量/(μmol/g FW)	U标准差
0	3.98205	0.193689	3.79925	0.172693
3	3.88628	0.25486	3.66434	0.176025
6	4.24364	0.335449	3.32398	0.0534456
9	3.83581	0.0989902	5.20706	0.101333
12	3.87443	0.739285	4.99079	0.246202
24	5.19053	0.252621	4.73999	0.185829
48	5.66565	0.348569	4.20506	0.0837189
72	4.93224	0.085982	5.28592	0.415312
144	3.49714	0.141128	4.81612	0.429604
216	5.13971	0.606911	5.00727	0.600404
288	3.7591	0.16755	3.4931	0.0803493
