# Supplementary material for: Transcriptomic and physiological analysis reveals the possible mechanism of ultrasound inhibiting strawberry (Fragaria × ananassa Duch.) postharvest softening
Source: Front Nutr. 2022 Dec 1;9:1066043. doi: 10.3389/fnut.2022.1066043 (PMC9752004; doi:10.3389/fnut.2022.1066043)
Supplement: Supplementary file 6 [file Data_Sheet_6.xlsx]

## Sheet: 2.28乙烯
乙烯释放量/uL/(kg h)
0h（2.28测定）				3h				6h				乙烯释放量SPSS分析数据
重量/g				重量/g				重量/g				1-CK
平行	CK	U		平行	CK	U		平行	CK	U		2-U
1	79.99	75.06		1	79.99	75.06		1	79.99	75.06		处理	0h	3h	6h	9h	12h	1d	2d	3d	6d	9d	12d	15d	18d	21d	24d
2	83.93	77.17		2	83.93	77.17		2	83.93	77.17		1	7.79834	5.3357	6.15658	5.3357	6.15658	6.63085	5.41353	6.67721	7.56475	8.04889	7.25594	12.0087	12.5441	18.3145	343.672
3	86.68	75.41		3	86.68	75.41		3	86.68	75.41		1	8.1603	5.05161	5.05161	5.05161	5.05161	6.68803	5.54323	5.95726	7.61728	8.0908	5.71459	11.0918	10.3655	17.9703	196.729
4	83.69	82.42		4	83.69	82.42		4	83.69	82.42		1	7.66352	4.98129	5.36446	4.98129	5.74764	6.58321	5.45242	5.46702	7.85788	8.72275	7.20539	11.714	10.17	23.3058	291.527
												2	9.44572	6.44026	6.01091	6.01091	7.29896	7.81541	6.55148	5.69898	9.71901	9.80794	8.08779	13.1805	11.4584	14.734	296.936
乙烯浓度/ppm				乙烯浓度/ppm				乙烯浓度/ppm				2	8.52937	5.97056	5.54409	5.54409	6.39703	7.75771	6.92637	6.51892	9.18857	8.82305	8.01329	12.1291	9.06043	11.3784	167.759
平行	CK	U		平行	CK	U		平行	CK	U		2	9.13861	5.95996	4.76797	5.56263	6.75462	7.22294	6.44725	6.05697	8.9309	7.79812	7.85522	12.0764	9.64657	14.3502	173.193
1	1.9	2.4		1	1.3	1.8		1	1.5	1.3
2	2.1	2.2		2	1.3	1.5		2	1.3	1.4
3	1.9	2		3	1.1	1.4		3	1.3	1.3		乙烯释放量origin作图
4	2	2.3		4	1.3	1.5		4	1.4	1.2
												时间	CK	CK标准偏差	U	U标准偏差
顶空体积/mL				顶空体积/mL				顶空体积/mL				0h	7.87405	0.256899	9.0379	0.380814
平行	CK	U		平行	CK	U		平行	CK	U		3h	5.12287	0.187645	6.12359	0.274293
1	328.31	333.21		1	328.31	333.21		1	328.31	333.21		6h	5.52422	0.569544	5.44099	0.627852
2	326.14	331.33		2	326.14	331.33		2	326.14	331.33		9h	5.12287	0.187645	5.70588	0.264329
3	320.95	321.6		3	320.95	321.6		3	320.95	321.6		12h	5.65195	0.558665	6.81687	0.454178
4	320.68	327.48		4	320.68	327.48		4	320.68	327.48		1d	6.63403	0.052482	7.59868	0.326683
												2d	5.46973	0.0665593	6.6417	0.25198
乙烯释放量				乙烯释放量				乙烯释放量				3d	6.03383	0.608715	6.09162	0.411066
平行	CK	U		平行	CK	U		平行	CK	U		6d	7.67997	0.156297	9.2795	0.401845
1	7.79834	10.6542		1	5.3357	7.99065		1	6.15658	5.77102		9d	8.28748	0.377538	8.8097	1.00498
2	8.1603	9.44572		2	5.05161	6.44026		2	5.05161	6.01091		12d	6.72531	0.87567	7.98543	0.118763
3	7.03513	8.52937		3	4.07297	5.97056		3	4.81351	5.54409		15d	11.6048	0.468104	12.462	0.622779
4	7.66352	9.13861		4	4.98129	5.95996		4	5.36446	4.76797		18d	11.0265	1.3179	10.0551	1.25008
平均值	7.66432	9.44197		平均值	4.86039	6.59036		平均值	5.34654	5.5235		21d	19.8636	2.98606	13.4875	1.83659
												24d	277.309	74.4963	212.629	73.0621
差值	CK	U		差值	CK	U		差值	CK	U
1	0.134016	1.21222		1	0.47531	1.40029		1	0.81004	0.247524
2	0.495979	0.0037438		2	0.19122	0.150096		2	0.294928	0.487412		乙烯释放比率SPSS分析数据
3	0.629193	0.912601		3	0.787425	0.619797		3	0.533033	0.0205934		1-CK
4	0.000801588	0.303366		4	0.120894	0.630397		4	0.0179216	0.75553		2-U
												处理	0h	3h	6h	9h	12h	1d	2d	3d	6d	9d	12d	15d	18d	21d	24d
剔除偏离值	CK乙烯释放量	U乙烯释放量		剔除偏离值	CK	U		剔除偏离值	CK	U		1	99.0384	67.7631	78.1882	67.7631	78.1882	84.2114	68.7516	84.8002	96.0718	102.22	92.15	152.51	159.31	357.506	6221.19
1	7.79834	9.44572		1	5.3357	6.44026		1	6.15658	6.01091		1	103.635	64.1552	64.1552	64.1552	64.1552	84.9376	70.3987	75.6568	96.739	102.753	72.575	140.865	131.641	350.786	3561.2
2	8.1603	8.52937		2	5.05161	5.97056		2	5.05161	5.54409		1	97.3263	63.2621	68.1284	63.2621	72.9947	83.6064	69.2454	69.4309	99.7946	110.778	91.5081	148.767	129.158	454.937	5277.26
3	7.66352	9.13861		3	4.98129	5.95996		3	5.36446	4.76797		2	104.512	71.2584	66.5078	66.5078	80.7595	86.4738	72.4889	63.0565	107.536	108.52	89.4876	145.836	126.781	240.61	5457.38
平均值	7.87405	9.0379		平均值	5.12287	6.12359		平均值	5.52422	5.44099		2	94.3734	66.0614	61.3427	61.3427	70.7801	85.8353	76.6369	72.1287	101.667	97.6227	88.6632	134.202	100.249	185.813	2236.2
标准差	0.256899	0.380814		标准差	0.187645	0.274293		标准差	0.569544	0.627852		2	101.114	65.9441	52.7553	61.5478	74.7366	79.9183	71.3357	67.0174	98.8161	86.2824	86.9142	133.62	106.735	234.343	3183.11
标准偏差百分比	3.26261	4.21352		标准偏差百分比	3.66289	4.47928		标准偏差百分比	10.3099	11.5393
乙烯释放比率/%	CK	U		乙烯释放比率	CK	U		乙烯释放比率	CK	U
1	99.0384	104.512		1	67.7631	71.2584		1	78.1882	66.5078		乙烯释放比率origin作图
2	103.635	94.3734		2	64.1552	66.0614		2	64.1552	61.3427
3	97.3263	101.114		3	63.2621	65.9441		3	68.1284	52.7553		时间	CK	CK标准偏差	U	U标准偏差
平均值	100	100		平均值	65.0601	67.7546		平均值	70.1573	60.2019		0h	100	3.26261	100	4.21352
标准差	3.26261	4.21352		标准差	2.38308	2.478		标准差	7.23317	5.67211		3h	65.0601	2.38308	67.7546	2.478
标准偏差百分比	3.26261	4.21352		标准偏差百分比	3.66289	3.65732		标准偏差百分比	10.3099	9.4218		6h	70.1573	7.23317	60.2019	5.67211
												9h	65.0601	2.38308	63.1328	2.38799
9h				12h				1d				12h	71.7794	7.09501	75.4254	4.10311
重量/g				重量/g				重量/g				1d	84.2518	0.666518	84.0758	2.9513
平行	CK	U		平行	CK	U		平行	CK	U		2d	69.4652	0.845299	73.4872	2.27642
1	79.99	75.06		1	79.99	75.06		1	79.22	74.29		3d	76.6293	7.73065	67.4009	3.71363
2	83.93	77.17		2	83.93	77.17		2	82.9	76.31		6d	97.5352	1.98496	102.673	3.63033
3	86.68	75.41		3	86.68	75.41		3	85.66	74.62		9d	105.25	4.7947	97.4751	9.07909
4	83.69	82.42		4	83.69	82.42		4	82.81	81.61		12d	85.411	11.121	88.355	1.07292
												15d	147.381	5.9449	137.886	5.62627
乙烯浓度/ppm				乙烯浓度/ppm				乙烯浓度/ppm				18d	140.036	16.7373	111.255	11.2934
平行	CK	U		平行	CK	U		平行	CK	U		21d	387.743	58.2888	220.255	24.4883
1	1.3	1.3		1	1.5	1.7		1	1.6	2.1		24d	5019.88	1348.54	3625.57	1351.75
2	1.3	1.4		2	1.3	1.7		2	1.7	1.8
3	1.3	1.3		3	1.4	1.5		3	1.7	1.8
4	1.3	1.4		4	1.5	1.7		4	1.7	1.8
顶空体积/mL				顶空体积/mL				顶空体积/mL
平行	CK	U		平行	CK	U		平行	CK	U
1	328.31	333.21		1	328.31	333.21		1	328.31	333.21
2	326.14	331.33		2	326.14	331.33		2	326.14	331.33
3	320.95	321.6		3	320.95	321.6		3	320.95	321.6
4	320.68	327.48		4	320.68	327.48		4	320.68	327.48
乙烯释放量				乙烯释放量				乙烯释放量
平行	CK	U		平行	CK	U		平行	CK	U
1	5.3357	5.77102		1	6.15658	7.54672		1	6.63085	9.41905
2	5.05161	6.01091		2	5.05161	7.29896		2	6.68803	7.81541
3	4.81351	5.54409		3	5.18378	6.39703		3	6.36954	7.75771
4	4.98129	5.56263		4	5.74764	6.75462		4	6.58321	7.22294
平均值	5.04553	5.72216		平均值	5.5349	6.99933		平均值	6.56791	8.05378
差值	CK	U		差值	CK	U		差值	CK	U
1	0.290175	0.048859		1	0.621678	0.547388		1	0.0629404	1.36527
2	0.00608533	0.288747		2	0.48329	0.299629		2	0.120123	0.238365
3	0.23202	0.178072		3	0.351125	0.602305		3	0.198368	0.29607
4	0.064241	0.159534		4	0.212736	0.244712		4	0.0153042	0.830837
剔除偏离值	CK	U		剔除偏离值	CK	U		剔除偏离值	CK	U
1	5.3357	6.01091		1	6.15658	7.29896		1	6.63085	7.81541
2	5.05161	5.54409		2	5.05161	6.39703		2	6.68803	7.75771
3	4.98129	5.56263		3	5.74764	6.75462		3	6.58321	7.22294
平均值	5.12287	5.70588		平均值	5.65195	6.81687		平均值	6.63403	7.59868
标准差	0.187645	0.264329		标准差	0.558665	0.454178		标准差	0.052482	0.326683
标准偏差百分比	3.66289	4.63257		标准偏差百分比	9.88447	6.66255		标准偏差百分比	0.791103	4.2992
乙烯释放比率	CK	U		乙烯释放比率	CK	U		乙烯释放比率	CK	U
1	67.7631	66.5078		1	78.1882	80.7595		1	84.2114	86.4738
2	64.1552	61.3427		2	64.1552	70.7801		2	84.9376	85.8353
3	63.2621	61.5478		3	72.9947	74.7366		3	83.6064	79.9183
平均值	65.0601	63.1328		平均值	71.7794	75.4254		平均值	84.2518	84.0758
标准差	2.38308	2.38799		标准差	7.09501	4.10311		标准差	0.666518	2.9513
标准偏差百分比	3.66289	3.78248		标准偏差百分比	9.88447	5.43995		标准偏差百分比	0.791103	3.51028
2d				3d				6d
重量/g				重量/g				重量/g
平行	CK	U		平行	CK	U		平行	CK	U
1	78.84	73.93		1	78.67	73.76		1	78.12	73.18
2	82.37	75.86		2	82.12	75.58		2	81.35	75
3	85.11	74.29		3	84.75	74		3	83.95	73.5
4	82.34	81.27		4	82.12	81.1		4	81.62	80.67
乙烯浓度/ppm				乙烯浓度/ppm				乙烯浓度/ppm
平行	CK	U		平行	CK	U		平行	CK	U
1	1.3	1.5		1	1.6	1.5		1	1.8	2.2
2	1.4	1.5		2	1.5	1.3		2	1.9	2.2
3	1.3	1.6		3	1.5	1.5		3	1.8	2.1
4	1.4	1.6		4	1.4	1.5		4	2	2.2
顶空体积/mL				顶空体积/mL				顶空体积/mL
平行	CK	U		平行	CK	U		平行	CK	U
1	328.31	333.21		1	328.31	333.21		1	328.31	333.21
2	326.14	331.33		2	326.14	331.33		2	326.14	331.33
3	320.95	321.6		3	320.95	321.6		3	320.95	321.6
4	320.68	327.48		4	320.68	327.48		4	320.68	327.48
乙烯释放量				乙烯释放量				乙烯释放量
平行	CK	U		平行	CK	U		平行	CK	U
1	5.41353	6.76065		1	6.67721	6.77623		1	7.56475	10.0172
2	5.54323	6.55148		2	5.95726	5.69898		2	7.61728	9.71901
3	4.9023	6.92637		3	5.68053	6.51892		3	6.8816	9.18857
4	5.45242	6.44725		4	5.46702	6.05697		4	7.85788	8.9309
平均值	5.32787	6.67144		平均值	5.94551	6.26278		平均值	7.48038	9.46393
差值	CK	U		差值	CK	U		差值	CK	U
1	0.0856624	0.089215		1	0.731703	0.513459		1	0.0843705	0.553312
2	0.21536	0.119961		2	0.0117524	0.563794		2	0.136907	0.25508
3	0.425568	0.254933		3	0.264974	0.256144		3	0.59878	0.275362
4	0.124546	0.224187		4	0.478481	0.205808		4	0.377502	0.53303
剔除偏离值	CK	U		剔除偏离值	CK	U		剔除偏离值	CK	U
1	5.41353	6.55148		1	6.67721	5.69898		1	7.56475	9.71901
2	5.54323	6.92637		2	5.95726	6.51892		2	7.61728	9.18857
3	5.45242	6.44725		3	5.46702	6.05697		3	7.85788	8.9309
平均值	5.46973	6.6417		平均值	6.03383	6.09162		平均值	7.67997	9.2795
标准差	0.0665593	0.25198		标准差	0.608715	0.411066		标准差	0.156297	0.401845
标准偏差百分比	1.21687	3.79391		标准偏差百分比	10.0884	6.74805		标准偏差百分比	2.03512	4.33047
乙烯释放比率	CK	U		乙烯释放比率	CK	U		乙烯释放比率	CK	U
1	68.7516	72.4889		1	84.8002	63.0565		1	96.0718	107.536
2	70.3987	76.6369		2	75.6568	72.1287		2	96.739	101.667
3	69.2454	71.3357		3	69.4309	67.0174		3	99.7946	98.8161
平均值	69.4652	73.4872		平均值	76.6293	67.4009		平均值	97.5352	102.673
标准差	0.845299	2.27642		标准差	7.73065	3.71363		标准差	1.98496	3.63033
标准偏差百分比	1.21687	3.09771		标准偏差百分比	10.0884	5.50976		标准偏差百分比	2.03512	3.53581
9d				12d				15d
重量/g				重量/g				重量/g
平行	CK	U		平行	CK	U		平行	CK	U
1	77.5	72.57		1	76.92	72		1	76.55	71.28
2	80.62	74.32		2	79.9	73.74		2	79.39	72.9
3	83.2	72.9		3	82.5	72.24		3	81.99	71.59
4	80.88	79.79		4	80.11	79.21		4	79.39	78.64
乙烯浓度/ppm				乙烯浓度/ppm				乙烯浓度/ppm
平行	CK	U		平行	CK	U		平行	CK	U
1	1.9	2.5		1	1.7	2.1		1	2.8	2.9
2	2	2.2		2	1.4	1.8		2	2.7	2.9
3	2.1	2		3	2	1.8		3	2.6	2.7
4	2.2	1.9		4	1.8	1.9		4	2.9	2.9
顶空体积/mL				顶空体积/mL				顶空体积/mL
平行	CK	U		平行	CK	U		平行	CK	U
1	328.31	333.21		1	328.31	333.21		1	328.31	333.21
2	326.14	331.33		2	326.14	331.33		2	326.14	331.33
3	320.95	321.6		3	320.95	321.6		3	320.95	321.6
4	320.68	327.48		4	320.68	327.48		4	320.68	327.48
乙烯释放量				乙烯释放量				乙烯释放量
平行	CK	U		平行	CK	U		平行	CK	U
1	8.04889	11.4789		1	7.25594	9.71862		1	12.0087	13.5565
2	8.0908	9.80794		2	5.71459	8.08779		2	11.0918	13.1805
3	8.1009	8.82305		3	7.78061	8.01329		3	10.1777	12.1291
4	8.72275	7.79812		4	7.20539	7.85522		4	11.714	12.0764
平均值	8.24083	9.47701		平均值	6.98913	8.41873		平均值	11.248	12.7356
差值	CK	U		差值	CK	U		差值	CK	U
1	0.191944	2.00191		1	0.266808	1.29989		1	0.760676	0.820893
2	0.150038	0.330933		2	1.27454	0.330937		2	0.15625	0.44485
3	0.139933	0.65396		3	0.791473	0.405443		3	1.07035	0.606562
4	0.481915	1.67889		4	0.216259	0.563512		4	0.465919	0.659181
剔除偏离值	CK	U		剔除偏离值	CK	U		剔除偏离值	CK	U
1	8.04889	9.80794		1	7.25594	8.08779		1	12.0087	13.1805
2	8.0908	8.82305		2	5.71459	8.01329		2	11.0918	12.1291
3	8.72275	7.79812		3	7.20539	7.85522		3	11.714	12.0764
平均值	8.28748	8.8097		平均值	6.72531	7.98543		平均值	11.6048	12.462
标准差	0.377538	1.00498		标准差	0.87567	0.118763		标准差	0.468104	0.622779
标准偏差百分比	4.55552	11.4076		标准偏差百分比	13.0205	1.48724		标准偏差百分比	4.0337	4.99742
乙烯释放比率	CK	U		乙烯释放比率	CK	U		乙烯释放比率	CK	U
1	102.22	108.52		1	92.15	89.4876		1	152.51	145.836
2	102.753	97.6227		2	72.575	88.6632		2	140.865	134.202
3	110.778	86.2824		3	91.5081	86.9142		3	148.767	133.62
平均值	105.25	97.4751		平均值	85.411	88.355		平均值	147.381	137.886
标准差	4.7947	9.07909		标准差	11.121	1.07292		标准差	5.9449	5.62627
标准偏差百分比	4.55552	9.31427		标准偏差百分比	13.0205	1.21433		标准偏差百分比	4.0337	4.08038
18d				21d				24d
重量/g				重量/g				重量/g
平行	CK	U		平行	CK	U		平行	CK	U
1	75.9	70.73		1	75.29	70.46		1	74.8	69.87
2	78.66	72.29		2	78.04	71.96		2	77.42	71.19
3	81.29	70.99		3	80.53	70.66		3	79.7	69.78
4	78.83	78.08		4	78.43	77.59		4	77	76.39
乙烯浓度/ppm				乙烯浓度/ppm				乙烯浓度/ppm
平行	CK	U		平行	CK	U		平行	CK	U
1	2.9	2.3		1	4.2	2.5		1	78.3	35.4
2	2.5	2.5		2	4.3	3.2		2	46.7	63.8
3	2.9	2		3	5.6	2.5		3	70.5	36.4
4	2.5	2.3		4	5.7	3.4		4	70	40.4
顶空体积/mL				顶空体积/mL				顶空体积/mL
平行	CK	U		平行	CK	U		平行	CK	U
1	328.31	333.21		1	328.31	333.21		1	328.31	333.21
2	326.14	331.33		2	326.14	331.33		2	326.14	331.33
3	320.95	321.6		3	320.95	321.6		3	320.95	321.6
4	320.68	327.48		4	320.68	327.48		4	320.68	327.48
乙烯释放量				乙烯释放量				乙烯释放量
平行	CK	U		平行	CK	U		平行	CK	U
1	12.5441	10.8353		1	18.3145	11.8227		1	343.672	168.823
2	10.3655	11.4584		2	17.9703	14.734		2	196.729	296.936
3	11.4498	9.06043		3	22.3186	11.3784		3	283.902	167.759
4	10.17	9.64657		4	23.3058	14.3502		4	291.527	173.193
平均值	11.1324	10.2502		平均值	20.4773	13.0713		平均值	278.957	201.678
差值	CK	U		差值	CK	U		差值	CK	U
1	1.41177	0.585158		1	2.16278	1.24865		1	64.7146	32.855
2	0.766857	1.20819		2	2.50703	1.66265		2	82.2288	95.2582
3	0.317455	1.18974		3	1.84131	1.69288		3	4.94434	33.9183
4	0.962368	0.603605		4	2.8285	1.27888		4	12.5698	28.4848
剔除偏离值	CK	U		剔除偏离值	CK	U		剔除偏离值	CK	U
1	12.5441	11.4584		1	18.3145	14.734		1	343.672	296.936
2	10.3655	9.06043		2	17.9703	11.3784		2	196.729	167.759
3	10.17	9.64657		3	23.3058	14.3502		3	291.527	173.193
平均值	11.0265	10.0551		平均值	19.8636	13.4875		平均值	277.309	212.629
标准差	1.3179	1.25008		标准差	2.98606	1.83659		标准差	74.4963	73.0621
标准偏差百分比	11.9521	12.4323		标准偏差百分比	15.0329	13.6169		标准偏差百分比	26.864	34.3613
乙烯释放比率	CK	U		乙烯释放比率	CK	U		乙烯释放比率	CK	U
1	159.31	126.781		1	357.506	240.61		1	6221.19	5457.38
2	131.641	100.249		2	350.786	185.813		2	3561.2	3083.25
3	129.158	106.735		3	454.937	234.343		3	5277.26	3183.11
平均值	140.036	111.255		平均值	387.743	220.255		平均值	5019.88	3907.91
标准差	16.7373	11.2934		标准差	58.2888	24.4883		标准差	1348.54	1096.4
标准偏差百分比	11.9521	10.1509		标准偏差百分比	15.0329	11.1182		标准偏差百分比	26.864	28.0559

## Sheet: 1.14乙烯记录
乙烯释放量/uL/(kg h)
0h				3h				6h				SPSS分析数据
重量/g				重量/g				重量/g				1-CK
平行	CK	U		平行	CK	U		平行	CK	U		2-U
1	79.8	80.37		1	79.51	80.37		1	79.51	80.37		处理	0h	3h	6h	9h	12h	1d	2d	3d	6d	9d	12d	15d	18d
2	80.6	81.09		2	80.43	80.97		2	80.13	80.47		1	6.95549	6.20521	6.59303	6.24369	7.04816	7.80461	7.13796	6.77802	6.41047	8.0972	8.19888	9.43157	11.142
3	76.86	76.38		3	76.66	76.34		3	76.66	76.04		1	6.97645	6.2144	6.62752	6.64576	7.00726	7.83129	7.12225	6.76255	7.21536	8.56614	8.54191	12.1919	10.5348
4	76.47	80.56		4	76.46	80.56		4	76.38	80.16		1	6.75532	6.15223	6.36544	7.00726	7.16112	8.75247	7.09375	7.55716	7.44171	8.34349	9.63337	10.532	10.1629
												2	7.51101	6.38436	6.38436	7.18913	6.82273	8.71793	7.66358	6.53561	7.3601	8.16808	8.60918	7.8663	10.2798
乙烯浓度/ppm				乙烯浓度/ppm				乙烯浓度/ppm				2	7.09507	6.35763	6.39713	7.83912	6.60137	8.65494	7.54159	6.9161	7.66129	8.18688	9.07207	8.79165	11.1031
平行	CK	U		平行	CK	U		平行	CK	U		2	7.70184	6.16147	6.96624	7.74027	6.96624	8.5143	7.50875	6.74499	7.61251	8.89375	9.3799	9.0494	11.5788
1	1.8	2		1	1.6	1.7		1	1.7	1.7
2	1.8	1.9		2	1.6	1.7		2	1.7	1.7
3	1.8	2		3	1.5	1.9		3	1.8	1.8		origin作图
4	1.7	2		4	1.5	1.6		4	1.6	1.8
												时间	CK	CK标准偏差	U	U标准偏差
顶空体积/mL				顶空体积/mL				顶空体积/mL				0h	6.89575	0.122072	7.43597	0.253332
平行	CK	U		平行	CK	U		平行	CK	U		3h	6.19061	0.0335551	6.30115	0.121705
1	308.36	301.83		1	308.36	301.83		1	308.36	301.83		6h	6.52866	0.142406	6.58258	0.332325
2	312.39	302.81		2	312.39	302.81		2	312.39	302.81		9h	6.63224	0.381968	7.58951	0.350242
3	314.42	313.73		3	314.42	313.73		3	314.42	313.73		12h	7.07218	0.0796896	6.79678	0.183816
4	303.87	310.23		4	303.87	310.23		4	303.87	310.23		1d	8.12946	0.539715	8.62906	0.104257
												2d	7.11799	0.0224134	7.57131	0.0815792
乙烯释放量				乙烯释放量				乙烯释放量				3d	7.03258	0.454371	6.73224	0.190565
平行	CK	U		平行	CK	U		平行	CK	U		6d	7.02251	0.541997	7.54464	0.161664
1	6.95549	7.51101		1	6.20521	6.38436		1	6.59303	6.38436		9d	8.33561	0.234567	8.41624	0.413642
2	6.97645	7.09507		2	6.2144	6.35763		2	6.62752	6.39713		12d	8.79139	0.749077	9.02038	0.387952
3	7.36347	8.21498		3	6.15223	7.80832		3	7.38268	7.42654		15d	10.7185	1.38957	8.56912	0.622151
4	6.75532	7.70184		4	5.96135	6.16147		4	6.36544	6.96624		18d	10.6132	0.494276	10.9872	0.657236
平均值	7.01268	7.63072		平均值	6.1333	6.67794		平均值	6.74217	6.79357
差值	CK	U		差值	CK	U		差值	CK	U
1	0.0571918	0.119712		1	0.07191	0.293584		1	0.149133	0.409208
2	0.0362289	0.535656		2	0.0811007	0.320317		2	0.114648	0.396438
3	0.350785	0.584254		3	0.0189338	1.13037		3	0.640511	0.632971
4	0.257365	0.0711137		4	0.171945	0.516474		4	0.37673	0.172675
剔除偏离值	CK	U		剔除偏离值	CK	U		剔除偏离值	CK	U
1	6.95549	7.51101		1	6.20521	6.38436		1	6.59303	6.38436
2	6.97645	7.09507		2	6.2144	6.35763		2	6.62752	6.39713
3	6.75532	7.70184		3	6.15223	6.16147		3	6.36544	6.96624
平均值	6.89575	7.43597		平均值	6.19061	6.30115		平均值	6.52866	6.58258
标准差	0.122072	0.253332		标准差	0.0335551	0.121705		标准差	0.142406	0.332325
标准偏差百分比	1.77025	3.40684		标准偏差百分比	0.542033	1.93147		标准偏差百分比	2.18124	5.04856
9h				12h				1d
重量/g				重量/g				重量/g
平行	CK	U		平行	CK	U		平行	CK	U
1	79.02	79.77		1	79.02	79.63		1	79.02	79.63
2	79.91	80.47		2	79.78	80.47		2	79.78	80.47
3	76.28	76.04		3	76.28	76.04		3	76.28	76.04
4	76.38	80.16		4	76.38	80.16		4	76.38	80.16
乙烯浓度/ppm				乙烯浓度/ppm				乙烯浓度/ppm
平行	CK	U		平行	CK	U		平行	CK	U
1	1.6	1.9		1	1.6	1.8		1	2	2.3
2	1.7	1.8		2	1.8	1.7		2	2	2.3
3	1.7	1.9		3	1.7	1.6		3	2.2	2.2
4	1.9	2		4	1.8	1.8		4	2.2	2.2
顶空体积/mL				顶空体积/mL				顶空体积/mL
平行	CK	U		平行	CK	U		平行	CK	U
1	308.36	301.83		1	308.36	301.83		1	308.36	301.83
2	312.39	302.81		2	312.39	302.81		2	312.39	302.81
3	314.42	313.73		3	314.42	313.73		3	314.42	313.73
4	303.87	310.23		4	303.87	310.23		4	303.87	310.23
乙烯释放量				乙烯释放量				乙烯释放量
平行	CK	U		平行	CK	U		平行	CK	U
1	6.24369	7.18913		1	6.24369	6.82273		1	7.80461	8.71793
2	6.64576	6.77343		2	7.04816	6.39713		2	7.83129	8.65494
3	7.00726	7.83912		3	7.00726	6.60137		3	9.06822	9.07688
4	7.55896	7.74027		4	7.16112	6.96624		4	8.75247	8.5143
平均值	6.86392	7.38549		平均值	6.86506	6.69687		平均值	8.36415	8.74101
差值	CK	U		差值	CK	U		差值	CK	U
1	0.620232	0.196358		1	0.62137	0.125863		1	0.559541	0.0230795
2	0.218153	0.612058		2	0.183102	0.299738		2	0.532861	0.0860727
3	0.143346	0.453635		3	0.142208	0.0954997		3	0.704075	0.335868
4	0.695038	0.35478		4	0.29606	0.269375		4	0.388327	0.226716
剔除偏离值	CK	U		剔除偏离值	CK	U		剔除偏离值	CK	U
1	6.24369	7.18913		1	7.04816	6.82273		1	7.80461	8.71793
2	6.64576	7.83912		2	7.00726	6.60137		2	7.83129	8.65494
3	7.00726	7.74027		3	7.16112	6.96624		3	8.75247	8.5143
平均值	6.63224	7.58951		平均值	7.07218	6.79678		平均值	8.12946	8.62906
标准差	0.381968	0.350242		标准差	0.0796896	0.183816		标准差	0.539715	0.104257
标准偏差百分比	5.75927	4.61482		标准偏差百分比	1.1268	2.70446		标准偏差百分比	6.63901	1.2082
2d				3d				6d
重量/g				重量/g				重量/g
平行	CK	U		平行	CK	U		平行	CK	U
1	77.76	78.77		1	77.34	78.51		1	76.69	78.02
2	78.95	79.15		2	78.53	78.81		2	77.97	78.17
3	75.35	74.88		3	74.89	74.32		3	74.08	73.71
4	74.86	78.5		4	74.5	78.19		4	73.5	77.43
乙烯浓度/ppm				乙烯浓度/ppm				乙烯浓度/ppm
平行	CK	U		平行	CK	U		平行	CK	U
1	1.8	2		1	1.7	1.7		1	1.4	1.7
2	1.8	1.8		2	1.7	1.8		2	1.6	1.9
3	1.7	1.8		3	1.8	1.9		3	1.7	1.8
4	1.8	1.9		4	1.9	1.7		4	1.8	1.9
顶空体积/mL				顶空体积/mL				顶空体积/mL
平行	CK	U		平行	CK	U		平行	CK	U
1	308.36	301.83		1	308.36	301.83		1	308.36	301.83
2	312.39	302.81		2	312.39	302.81		2	312.39	302.81
3	314.42	313.73		3	314.42	313.73		3	314.42	313.73
4	303.87	310.23		4	303.87	310.23		4	303.87	310.23
乙烯释放量				乙烯释放量				乙烯释放量
平行	CK	U		平行	CK	U		平行	CK	U
1	7.13796	7.66358		1	6.77802	6.53561		1	5.62921	6.57666
2	7.12225	6.88639		2	6.76255	6.9161		2	6.41047	7.3601
3	7.09375	7.54159		3	7.55716	8.02055		3	7.21536	7.66129
4	7.30652	7.50875		4	7.7497	6.74499		4	7.44171	7.61251
平均值	7.16512	7.40008		平均值	7.21186	7.05431		平均值	6.67419	7.30264
差值	CK	U		差值	CK	U		差值	CK	U
1	0.0271584	0.2635		1	0.43384	0.5187		1	1.04498	0.725982
2	0.0428668	0.513684		2	0.44931	0.138212		2	0.263722	0.0574577
3	0.0713722	0.141509		3	0.345305	0.966233		3	0.541174	0.358652
4	0.141397	0.108674		4	0.537845	0.309321		4	0.767527	0.309872
剔除偏离值	CK	U		剔除偏离值	CK	U		剔除偏离值	CK	U
1	7.13796	7.66358		1	6.77802	6.53561		1	6.41047	7.3601
2	7.12225	7.54159		2	6.76255	6.9161		2	7.21536	7.66129
3	7.09375	7.50875		3	7.55716	6.74499		3	7.44171	7.61251
平均值	7.11799	7.57131		平均值	7.03258	6.73224		平均值	7.02251	7.54464
标准差	0.0224134	0.0815792		标准差	0.454371	0.190565		标准差	0.541997	0.161664
标准偏差百分比	0.314884	1.07748		标准偏差百分比	6.46095	2.83063		标准偏差百分比	7.718	2.14276
9d				12d				15d
重量/g				重量/g				重量/g
平行	CK	U		平行	CK	U		平行	CK	U
1	75.62	77.6		1	75.22	77.13		1	74.42	76.74
2	77.16	77.55		2	76.8	76.77		2	76.18	76.44
3	73.41	72.81		3	72.87	71.77		3	72.21	71.37
4	72.84	76.74		4	72.55	76.07		4	72.13	75.42
乙烯浓度/ppm				乙烯浓度/ppm				乙烯浓度/ppm
平行	CK	U		平行	CK	U		平行	CK	U
1	1.6	2.1		1	2	2.2		1	1.7	2
2	2	1.9		2	2.1	2.3		2	2.3	1.9
3	2	1.9		3	2.4	2.4		3	2.8	2
4	2	2.2		4	2.3	2.3		4	2.5	2.2
顶空体积/mL				顶空体积/mL				顶空体积/mL
平行	CK	U		平行	CK	U		平行	CK	U
1	308.36	301.83		1	308.36	301.83		1	308.36	301.83
2	312.39	302.81		2	312.39	302.81		2	312.39	302.81
3	314.42	313.73		3	314.42	313.73		3	314.42	313.73
4	303.87	310.23		4	303.87	310.23		4	303.87	310.23
乙烯释放量				乙烯释放量				乙烯释放量
平行	CK	U		平行	CK	U		平行	CK	U
1	6.52441	8.16808		1	8.19888	8.60918		1	7.04397	7.8663
2	8.0972	7.41894		2	8.54191	9.07207		2	9.43157	7.52667
3	8.56614	8.18688		3	10.3555	10.4912		3	12.1919	8.79165
4	8.34349	8.89375		4	9.63337	9.3799		4	10.532	9.0494
平均值	7.88281	8.16691		平均值	9.18243	9.38808		平均值	9.79986	8.30851
差值	CK	U		差值	CK	U		差值	CK	U
1	1.3584	0.00116707		1	0.983543	0.778904		1	2.7559	0.442205
2	0.214391	0.74797		2	0.640512	0.316011		2	0.368292	0.781833
3	0.683325	0.0199708		3	1.17311	1.1031		3	2.39202	0.483142
4	0.460683	0.726832		4	0.450944	0.0081829		4	0.732164	0.740896
剔除偏离值	CK	U		剔除偏离值	CK	U		剔除偏离值	CK	U
1	8.0972	8.16808		1	8.19888	8.60918		1	9.43157	7.8663
2	8.56614	8.18688		2	8.54191	9.07207		2	12.1919	8.79165
3	8.34349	8.89375		3	9.63337	9.3799		3	10.532	9.0494
平均值	8.33561	8.41624		平均值	8.79139	9.02038		平均值	10.7185	8.56912
标准差	0.234567	0.413642		标准差	0.749077	0.387952		标准差	1.38957	0.622151
标准偏差百分比	2.81403	4.91481		标准偏差百分比	8.52058	4.30083		标准偏差百分比	12.9643	7.26039
18d
重量/g
平行	CK	U
1	73.84	76.34
2	75.7	75.68
3	71.63	70.64
4	71.76	75.02
乙烯浓度/ppm
平行	CK	U
1	2.2	2.6
2	2.7	2.4
3	2.4	2.5
4	2.4	2.8
顶空体积/mL
平行	CK	U
1	308.36	301.83
2	312.39	302.81
3	314.42	313.73
4	303.87	310.23
乙烯释放量
平行	CK	U
1	9.18732	10.2798
2	11.142	9.60285
3	10.5348	11.1031
4	10.1629	11.5788
平均值	10.2568	10.6411
差值	CK	U
1	1.06944	0.361373
2	0.885285	1.03829
3	0.278041	0.461981
4	0.0938866	0.937685
剔除偏离值	CK	U
1	11.142	10.2798
2	10.5348	11.1031
3	10.1629	11.5788
平均值	10.6132	10.9872
标准差	0.494276	0.657236
标准偏差百分比	4.65716	5.98181

## Sheet: 1.1乙烯 
乙烯释放量/uL/(kg h)
0h（1.1测定）				3h（1.1测定）				6h（1.1测定）				SPSS分析数据
重量/g				重量/g				重量/g				1-CK
平行	CK	U		平行	CK	U		平行	CK	U		2-U
1	82.67	86.24		1	106.31	103.99		1	80.96	88.01		处理	0h	3h	6h	9h	12h	1d	2d	3d	6d	9d	12d	15d	18d	21d
2	87.11	88.02		2	94.39	96.2		2	77.7	90.64		1	4.84225	6.17848	6.7137	4.10286	3.64242	7.48693	6.34689	4.21555	3.91177	5.56379	6.79511	6.50256	4.96763	6.24343
3	86.78	88.78		3	109.46	106.37		3	76.43	86.43		1	5.23392	7.53487	7.58973	4.92763	4.66936	5.22335	6.46628	4.14713	4.16718	5.79172	6.35265	6.68829	5.12462	6.44427
4	87.27	88.94		4	94.96	106.77		4	68.29	86.17		1	5.55004	7.22654	7.08626	3.87162	3.61169	5.05735	6.68164	4.08044	4.10007	5.86623	6.55791	6.17202	4.96345	6.3275
												2	5.57821	5.52434	5.50392	4.26141	3.93935	5.27869	6.87863	4.71225	3.55511	4.45801	5.67007	5.73621	4.86291	6.484
乙烯浓度/ppm				乙烯浓度/ppm				乙烯浓度/ppm				2	5.46094	4.61279	5.59064	4.00581	4.06386	5.11049	7.78698	4.42895	3.48093	4.75929	6.03931	5.43474	4.82626	6.1398
平行	CK	U		平行	CK	U		平行	CK	U		2	5.71815	4.67713	5.70797	4.72587	3.76976	5.01791	6.68951	4.21226	3.66524	4.8038	5.38688	5.14174	4.59865	6.80648
1	1.3	1.5		1	2.3	2.1		1	1.7	1.6
2	1.8	1.6		2	2.4	2.3		2	1.9	1.7
3	1.5	1.4		3	2.2	1.8		3	1.7	1.5		origin作图
4	1.6	1.7		4	2.4	1.9		4	1.9	1.6
												时间	CK	CK标准偏差	U	U标准偏差
顶空体积/mL				顶空体积/mL				顶空体积/mL				0h	5.20874	0.354565	5.58577	0.10514
平行	CK	U		平行	CK	U		平行	CK	U		3h	6.97996	0.711018	4.93808	0.50873
1	307.93	320.71		1	285.58	273.56		1	319.73	302.75		6h	7.1299	0.439643	5.60085	0.102408
2	304.23	300.42		2	296.34	275.66		2	310.38	298.08		9h	4.3007	0.555108	4.33103	0.36504
3	302.8	314.29		3	284.94	272.59		3	318.59	304.64		12h	3.97449	0.601972	3.92432	0.147628
4	302.72	299.16		4	285.93	262.83		4	330.34	307.41		1d	5.92254	1.35734	5.1357	0.132208
												2d	6.49827	0.16965	7.11837	0.586702
乙烯释放量				乙烯释放量				乙烯释放量				3d	4.14771	0.0675594	4.45115	0.250736
平行	CK	U		平行	CK	U		平行	CK	U		6d	4.05967	0.132413	3.56709	0.0927371
1	4.84225	5.57821		1	6.17848	5.52434		1	6.7137	5.50392		9d	5.74058	0.157572	4.6737	0.188113
2	6.28647	5.46094		2	7.53487	6.59062		2	7.58973	5.59064		12d	6.56856	0.221422	5.69875	0.327162
3	5.23392	4.95614		3	5.72691	4.61279		3	7.08626	5.28705		15d	6.45429	0.2615	5.43756	0.297249
4	5.55004	5.71815		4	7.22654	4.67713		4	9.19089	5.70797		18d	5.01857	0.0918698	4.76261	0.116899
平均值	5.47817	5.42836		平均值	6.6667	5.35122		平均值	7.64515	5.5224		21d	6.3384	0.100867	6.47676	0.272219
差值	CK	U		差值	CK	U		差值	CK	U
1	0.635918	0.149852		1	0.488221	0.17312		1	0.931447	0.0184775
2	0.808295	0.0325811		2	0.868167	1.2394		2	0.0554157	0.0682468
3	0.244246	0.472221		3	0.939785	0.738434		3	0.558883	0.235344
4	0.0718694	0.289787		4	0.559839	0.674091		4	1.54575	0.185575
剔除偏离值	CK	U		剔除偏离值	CK	U		剔除偏离值	CK	U
1	4.84225	5.57821		1	6.17848	5.52434		1	6.7137	5.50392
2	5.23392	5.46094		2	7.53487	4.61279		2	7.58973	5.59064
3	5.55004	5.71815		3	7.22654	4.67713		3	7.08626	5.70797
平均值	5.20874	5.58577		平均值	6.97996	4.93808		平均值	7.1299	5.60085
标准差	0.354565	0.10514		标准差	0.711018	0.50873		标准差	0.439643	0.102408
标准偏差百分比	6.80713	1.88228		标准偏差百分比	10.1866	10.3022		标准偏差百分比	6.16619	1.82844
9h（1.1测定）				12h（1.1测定）				1d（1.2测定）
重量/g				重量/g				重量/g
平行	CK	U		平行	CK	U		平行	CK	U
1	95.1	85.78		1	96.46	98.78		1	90.63	95.23
2	95.34	82.28		2	81.22	84.18		2	87.66	96.06
3	99.53	90.84		3	82.03	95.82		3	91.46	100.97
4	100.77	88.92		4	95.43	88.83		4	91.27	95.38
乙烯浓度/ppm				乙烯浓度/ppm				乙烯浓度/ppm
平行	CK	U		平行	CK	U		平行	CK	U
1	1.3	1.2		1	1.2	1.3		1	2.9	1.7
2	1.5	1.4		2	1.5	1.2		2	2.2	2.1
3	1.9	1.2		3	1.2	1.3		3	1.6	1.8
4	1.3	1.4		4	1.2	1.4		4	1.6	1.6
顶空体积/mL				顶空体积/mL				顶空体积/mL
平行	CK	U		平行	CK	U		平行	CK	U
1	300.14	304.62		1	292.79	299.33		1	312.36	295.7
2	313.2	306.44		2	295.81	285.08		2	298.32	292.61
3	282.72	303.24		3	319.19	277.86		3	298.58	286.67
4	300.11	300.16		4	287.22	295.98		4	288.49	299.13
乙烯释放量				乙烯释放量				乙烯释放量
平行	CK	U		平行	CK	U		平行	CK	U
1	4.10286	4.26141		1	3.64242	3.93935		1	9.99497	5.27869
2	4.92763	5.2141		2	5.46312	4.06386		2	7.48693	6.39685
3	5.39705	4.00581		3	4.66936	3.76976		3	5.22335	5.11049
4	3.87162	4.72587		4	3.61169	4.66478		4	5.05735	5.01791
平均值	4.57479	4.5518		平均值	4.34665	4.10944		平均值	6.94065	5.45098
差值	CK	U		差值	CK	U		差值	CK	U
1	0.471928	0.290384		1	0.70423	0.170086		1	3.05432	0.17229
2	0.352839	0.662301		2	1.11647	0.045573		2	0.546278	0.945862
3	0.822258	0.545985		3	0.322713	0.33968		3	1.71729	0.340495
4	0.70317	0.174069		4	0.734957	0.555339		4	1.8833	0.433076
剔除偏离值	CK	U		剔除偏离值	CK	U		剔除偏离值	CK	U
1	4.10286	4.26141		1	3.64242	3.93935		1	7.48693	5.27869
2	4.92763	4.00581		2	4.66936	4.06386		2	5.22335	5.11049
3	3.87162	4.72587		3	3.61169	3.76976		3	5.05735	5.01791
平均值	4.3007	4.33103		平均值	3.97449	3.92432		平均值	5.92254	5.1357
标准差	0.555108	0.36504		标准差	0.601972	0.147628		标准差	1.35734	0.132208
标准偏差百分比	12.9074	8.42848		标准偏差百分比	15.1459	3.76188		标准偏差百分比	22.9181	2.5743
2d（1.3测定）				3d（1.4开始固定草莓测定）				6d（1.7测定）
重量/g				重量/g				重量/g
平行	CK	U		平行	CK	U		平行	CK	U
1	87.89	88.16		1	93.56	94.84		1	93.07	94.55
2	87.14	84.7		2	93.53	98.17		2	93.08	97.84
3	88.94	90.42		3	93.95	94.94		3	93.5	94.66
4	89.52	90.47		4	92.81	102.8		4	92.37	102.39
乙烯浓度/ppm				乙烯浓度/ppm				乙烯浓度/ppm
平行	CK	U		平行	CK	U		平行	CK	U
1	4.3	2		1	1.3	1.5		1	1.2	1.2
2	1.8	2.5		2	1.3	1.5		2	1.3	1.2
3	1.9	2.3		3	1.3	1.1		3	1.3	1.1
4	2	2		4	1.6	1.5		4	1.4	1.3
顶空体积/mL				顶空体积/mL				顶空体积/mL
平行	CK	U		平行	CK	U		平行	CK	U
1	311.34	303.21		1	303.39	297.94		1	303.39	297.94
2	307.26	302.51		2	298.37	289.86		2	298.37	289.86
3	302.69	306.13		3	294.89	299.55		3	294.89	299.55
4	299.07	302.6		4	300.09	288.68		4	300.09	288.68
乙烯释放量				乙烯释放量				乙烯释放量
平行	CK	U		平行	CK	U		平行	CK	U
1	15.2322	6.87863		1	4.21555	4.71225		1	3.91177	3.78136
2	6.34689	8.92887		2	4.14713	4.42895		2	4.16718	3.55511
3	6.46628	7.78698		3	4.08044	3.47067		3	4.10007	3.48093
4	6.68164	6.68951		4	5.17341	4.21226		4	4.54829	3.66524
平均值	8.68176	7.571		平均值	4.40413	4.20603		平均值	4.18183	3.62066
差值	CK	U		差值	CK	U		差值	CK	U
1	6.55048	0.692368		1	0.18858	0.506221		1	0.270063	0.160703
2	2.33487	1.35787		2	0.257002	0.222919		2	0.0146497	0.0655514
3	2.21548	0.215986		3	0.323695	0.735365		3	0.0817536	0.13973
4	2.00013	0.881487		4	0.769277	0.00622569		4	0.366466	0.0445789
剔除偏离值	CK	U		剔除偏离值	CK	U		剔除偏离值	CK	U
1	6.34689	6.87863		1	4.21555	4.71225		1	3.91177	3.55511
2	6.46628	7.78698		2	4.14713	4.42895		2	4.16718	3.48093
3	6.68164	6.68951		3	4.08044	4.21226		3	4.10007	3.66524
平均值	6.49827	7.11837		平均值	4.14771	4.45115		平均值	4.05967	3.56709
标准差	0.16965	0.586702		标准差	0.0675594	0.250736		标准差	0.132413	0.0927371
标准偏差百分比	2.61069	8.24208		标准偏差百分比	1.62884	5.63306		标准偏差百分比	3.26167	2.59979
9d				12d				15d
重量/g				重量/g				重量/g
平行	CK	U		平行	CK	U		平行	CK	U
1	92.7	94.28		1	92.3	94.03		1	92.02	92.18
2	92.73	97.53		2	92.21	97.13		2	91.77	96.01
3	93.2	94.41		3	92.84	94.24		3	92.59	93.7
4	92.08	102.16		4	91.52	101.82		4	92.38	101.06
乙烯浓度/ppm				乙烯浓度/ppm				乙烯浓度/ppm
平行	CK	U		平行	CK	U		平行	CK	U
1	1.7	1.8		1	2.2	2.1		1	1.8	2
2	1.8	1.5		2	2.1	1.9		2	2	1.9
3	1.6	1.5		3	2	1.9		3	2.1	1.7
4	1.8	1.7		4	2	1.9		4	1.9	1.8
顶空体积/mL				顶空体积/mL				顶空体积/mL
平行	CK	U		平行	CK	U		平行	CK	U
1	303.39	297.94		1	303.39	297.94		1	303.39	297.94
2	298.37	289.86		2	298.37	289.86		2	298.37	289.86
3	294.89	299.55		3	294.89	299.55		3	294.89	299.55
4	300.09	288.68		4	300.09	288.68		4	300.09	288.68
乙烯释放量				乙烯释放量				乙烯释放量
平行	CK	U		平行	CK	U		平行	CK	U
1	5.56379	5.68829		1	7.2314	6.65398		1	5.9346	6.46431
2	5.79172	4.45801		2	6.79511	5.67007		2	6.50256	5.73621
3	5.06249	4.75929		3	6.35265	6.03931		3	6.68829	5.43474
4	5.86623	4.8038		4	6.55791	5.38688		4	6.17202	5.14174
平均值	5.57105	4.92735		平均值	6.73427	5.93756		平均值	6.32437	5.69425
差值	CK	U		差值	CK	U		差值	CK	U
1	0.00726824	0.760941		1	0.497131	0.716421		1	0.389767	0.770059
2	0.220663	0.469336		2	0.0608422	0.267491		2	0.178193	0.041965
3	0.508565	0.168054		3	0.381617	0.101753		3	0.363924	0.259511
4	0.29517	0.123551		4	0.176356	0.550683		4	0.15235	0.552512
剔除偏离值	CK	U		剔除偏离值	CK	U		剔除偏离值	CK	U
1	5.56379	4.45801		1	6.79511	5.67007		1	6.50256	5.73621
2	5.79172	4.75929		2	6.35265	6.03931		2	6.68829	5.43474
3	5.86623	4.8038		3	6.55791	5.38688		3	6.17202	5.14174
平均值	5.74058	4.6737		平均值	6.56856	5.69875		平均值	6.45429	5.43756
标准差	0.157572	0.188113		标准差	0.221422	0.327162		标准差	0.2615	0.297249
标准偏差百分比	2.74488	4.02492		标准偏差百分比	3.37093	5.74094		标准偏差百分比	4.05157	5.46658
18d				21d
重量/g				重量/g
平行	CK	U		平行	CK	U
1	91.61	92.73		1	90.88	91.9
2	91.4	95.37		2	90.8	94.42
3	92.07	93.1		3	91.52	92.42
4	90.69	100.44		4	90.11	99.76
乙烯浓度/ppm				乙烯浓度/ppm
平行	CK	U		平行	CK	U
1	1.5	1.6		1	2.3	2
2	1.6	1.6		2	1.9	2
3	1.6	1.5		3	2	2.1
4	1.5	1.6		4	1.9	1.8
顶空体积/mL				顶空体积/mL
平行	CK	U		平行	CK	U
1	303.39	297.94		1	303.39	297.94
2	298.37	289.86		2	298.37	289.86
3	294.89	299.55		3	294.89	299.55
4	300.09	288.68		4	300.09	288.68
乙烯释放量				乙烯释放量
平行	CK	U		平行	CK	U
1	4.96763	5.14077		1	7.67822	6.484
2	5.22311	4.86291		2	6.24343	6.1398
3	5.12462	4.82626		3	6.44427	6.80648
4	4.96345	4.59865		4	6.3275	5.20874
平均值	5.0697	4.85715		平均值	6.67336	6.15976
差值	CK	U		差值	CK	U
1	0.102068	0.283625		1	1.00487	0.324247
2	0.153404	0.00576407		2	0.429931	0.019956
3	0.0549198	0.0308867		3	0.229081	0.646724
4	0.106256	0.258503		4	0.345856	0.951016
剔除偏离值	CK	U		剔除偏离值	CK	U
1	4.96763	4.86291		1	6.24343	6.484
2	5.12462	4.82626		2	6.44427	6.1398
3	4.96345	4.59865		3	6.3275	6.80648
平均值	5.01857	4.76261		平均值	6.3384	6.47676
标准差	0.0918698	0.116899		标准差	0.100867	0.272219
标准偏差百分比	1.8306	2.45453		标准偏差百分比	1.59137	4.20302

## Sheet: 12.18乙烯
乙烯释放量/uL/(kg h)
0h（12.18测定）				3h（12.18测定）				6h（12.18测定）				SPSS分析数据
重量/g				重量/g				重量/g				1-CK
平行	CK	U		平行	CK	U		平行	CK	U		2-U
1	100.15	118.31		1	106.46	127.31		1	117.04	113.73		处理	0h	3h	6h	9h	12h	1d	2d	3d	6d	9d	12d
2	105.31	120.3		2	124.91	112.89		2	122.11	117.17		1	5.08387	4.06741	4.0034	4.63907	5.20832	3.57449	3.5924	4.3471	6.78	5.29256	4.43247
3	120.67	107.74		3	115.34	127.83		3	112.46	103.76		1	5.04021	3.89388	3.72228	4.04527	5.35653	5.05122	3.58597	4.05174	7.13397	4.63378	5.65387
4	102.95	115.14		4	118.93	116.68		4	109.53	117.86		1	4.1738	3.74832	4.18148	3.73383	4.39196	4.84983	3.51818	4.47616	7.25008	5.2162	6.42357
												2	4.61961	3.62276	3.69127	4.10795	4.3702	4.54364	5.12482	4.02113	7.74718	5.8072	3.97649
乙烯浓度/ppm				乙烯浓度/ppm				乙烯浓度/ppm				2	4.46935	3.63266	4.28193	4.56064	5.82181	4.98886	4.60944	3.74341	7.49805	5.00715	4.40894
平行	CK	U		平行	CK	U		平行	CK	U		2	4.45828	3.72651	3.90815	4.34681	4.29113	4.45777	4.97896	4.13481	8.07999	4.70679	3.73283
1	1.7	2.1		1	2	1.8		1	1.8	1.6
2	1.8	2.1		2	2	1.7		2	1.7	1.9
3	1.9	1.7		3	2	1.7		3	1.6	1.8		origin作图
4	2.2	2		4	1.8	1.7		4	1.7	1.7
												时间	CK	CK标准偏差	U	U标准偏差
顶空体积/mL				顶空体积/mL				顶空体积/mL				0h	4.76596	0.513292	4.51575	0.073581
平行	CK	U		平行	CK	U		平行	CK	U		3h	3.9032	0.159747	3.66064	0.0572545
1	299.5	260.26		1	254.24	256.23		1	260.31	262.38		6h	3.96905	0.231515	3.96045	0.298784
2	294.88	256.03		2	254.03	241.23		2	232.73	264.06		9h	4.13939	0.459903	4.33847	0.226458
3	265.08	282.55		3	224.56	238.88		3	261.63	273.11		12h	4.9856	0.519424	4.82771	0.861821
4	281.66	272.84		4	247.66	255.77		4	269.41	270.95		1d	4.49184	0.800812	4.66342	0.285089
												2d	3.56552	0.0411208	4.90441	0.265652
乙烯释放量				乙烯释放量				乙烯释放量				3d	4.29167	0.217574	3.96645	0.201347
平行	CK	U		平行	CK	U		平行	CK	U		6d	7.05468	0.244863	7.77507	0.291973
1	5.08387	4.61961		1	4.77625	3.62276		1	4.0034	3.69127		9d	5.04751	0.360332	5.17371	0.5688
2	5.04021	4.46935		2	4.06741	3.63266		2	3.24004	4.28193		12d	5.50267	1.00506	4.03942	0.342423
3	4.1738	4.45828		3	3.89388	3.17684		3	3.72228	4.73784
4	6.01896	4.73927		4	3.74832	3.72651		4	4.18148	3.90815
平均值	5.07921	4.57163		平均值	4.12147	3.53969		平均值	3.7868	4.1548
差值	CK	U		差值	CK	U		差值	CK	U
1	0.00466512	0.0479809		1	0.654788	0.0830693		1	0.216601	0.463529
2	0.039004	0.102277		2	0.0540575	0.0929661		2	0.546762	0.127134
3	0.905413	0.113349		3	0.227587	0.36285		3	0.0645158	0.583039
4	0.939752	0.167645		4	0.373143	0.186814		4	0.394676	0.246644
剔除偏离值	CK	U		剔除偏离值	CK	U		剔除偏离值	CK	U
1	5.08387	4.61961		1	4.06741	3.62276		1	4.0034	3.69127
2	5.04021	4.46935		2	3.89388	3.63266		2	3.72228	4.28193
3	4.1738	4.45828		3	3.74832	3.72651		3	4.18148	3.90815
平均值	4.76596	4.51575		平均值	3.9032	3.66064		平均值	3.96905	3.96045
标准差	0.513292	0.073581		标准差	0.159747	0.0572545		标准差	0.231515	0.298784
标准偏差百分比	10.77	1.62943		标准偏差百分比	4.09272	1.56406		标准偏差百分比	5.833	7.5442
9h（12.18测定）				12h（12.18测定）				1d（12.19测定）
重量/g				重量/g				重量/g
平行	CK	U		平行	CK	U		平行	CK	U
1	119.17	116.81		1	116.57	116.66		1	116.64	110.21
2	118.08	111.27		2	120.57	90.32		2	124.37	122.16
3	126.79	112.88		3	104.34	92.34		3	110.5	115.72
4	104.33	115.22		4	118.63	117.72		4	108.94	130.66
乙烯浓度/ppm				乙烯浓度/ppm				乙烯浓度/ppm
平行	CK	U		平行	CK	U		平行	CK	U
1	2.2	1.5		1	2.2	1.9		1	1.6	2.1
2	1.4	1.8		2	1.8	2		2	1.6	2.1
3	2	1.9		3	2	1.9		3	2	2.1
4	1.5	1.9		4	1.9	1.8		4	2	2.3
顶空体积/mL				顶空体积/mL				顶空体积/mL
平行	CK	U		平行	CK	U		平行	CK	U
1	251.29	262.41		1	275.97	268.33		1	260.58	281.92
2	242.78	253.94		2	279.1	304.18		2	254.11	264.31
3	256.45	270.95		3	279.45	282.94		3	279.08	274.91
4	259.7	263.6		4	274.22	280.64		4	264.17	253.24
乙烯释放量				乙烯释放量				乙烯释放量
平行	CK	U		平行	CK	U		平行	CK	U
1	4.63907	3.3697		1	5.20832	4.3702		1	3.57449	5.37185
2	2.87849	4.10795		2	4.16671	6.73561		2	3.26908	4.54364
3	4.04527	4.56064		3	5.35653	5.82181		3	5.05122	4.98886
4	3.73383	4.34681		4	4.39196	4.29113		4	4.84983	4.45777
平均值	3.82416	4.09628		平均值	4.78088	5.30469		平均值	4.18615	4.84053
差值	CK	U		差值	CK	U		差值	CK	U
1	0.814906	0.726575		1	0.427443	0.934491		1	0.611669	0.531323
2	0.945675	0.0116759		2	0.61417	1.43092		2	0.91707	0.296891
3	0.221108	0.464362		3	0.575648	0.517125		3	0.865067	0.14833
4	0.0903388	0.250537		4	0.38892	1.01355		4	0.663671	0.382762
剔除偏离值	CK	U		剔除偏离值	CK	U		剔除偏离值	CK	U
1	4.63907	4.10795		1	5.20832	4.3702		1	3.57449	4.54364
2	4.04527	4.56064		2	5.35653	5.82181		2	5.05122	4.98886
3	3.73383	4.34681		3	4.39196	4.29113		3	4.84983	4.45777
平均值	4.13939	4.33847		平均值	4.9856	4.82771		平均值	4.49184	4.66342
标准差	0.459903	0.226458		标准差	0.519424	0.861821		标准差	0.800812	0.285089
标准偏差百分比	11.1104	5.21978		标准偏差百分比	10.4185	17.8515		标准偏差百分比	17.8281	6.11331
2d（12.20测定）				3d（12.21测定）				6d（12.24测定）
重量/g				重量/g				重量/g
平行	CK	U		平行	CK	U		平行	CK	U
1	123.61	123.98		1	127.34	127.76		1	116.5	103.11
2	128.3	126.92		2	129.88	127.25		2	118.4	112.15
3	129.62	118.37		3	115.49	126.77		3	108.22	104.96
4	128.7	112.23		4	123.38	125.63		4	109.11	111.19
乙烯浓度/ppm				乙烯浓度/ppm				乙烯浓度/ppm
平行	CK	U		平行	CK	U		平行	CK	U
1	1.7	2.5		1	2.1	2		1	3	2.8
2	1.8	2.4		2	2	1.9		2	2.8	3.1
3	1.7	2		3	1.9	2.3		3	2.7	2.9
4	1.8	2.1		4	1.7	2.1		4	2.8	2.8
顶空体积/mL				顶空体积/mL				顶空体积/mL
平行	CK	U		平行	CK	U		平行	CK	U
1	261.21	254.15		1	263.6	256.87		1	263.29	285.29
2	255.6	233.43		2	263.12	250.71		2	260.35	271.26
3	259.98	272.81		3	272.08	248.68		3	285.94	292.44
4	251.55	266.09		4	266.28	247.36		4	282.52	277.7
乙烯释放量				乙烯释放量				乙烯释放量
平行	CK	U		平行	CK	U		平行	CK	U
1	3.5924	5.12482		1	4.3471	4.02113		1	6.78	7.74718
2	3.58597	4.41406		2	4.05174	3.74341		2	6.15693	7.49805
3	3.40971	4.60944		3	4.47616	4.51182		3	7.13397	8.07999
4	3.51818	4.97896		4	3.66896	4.13481		4	7.25008	6.99307
平均值	3.52657	4.78182		平均值	4.13599	4.10279		平均值	6.83024	7.57957
差值	CK	U		差值	CK	U		差值	CK	U
1	0.0658383	0.342998		1	0.211112	0.0816609		1	0.0502429	0.167608
2	0.0594051	0.367765		2	0.0842505	0.359384		2	0.673317	0.081527
3	0.11686	0.172376		3	0.340172	0.40903		3	0.303725	0.500418
4	0.00838344	0.197142		4	0.467033	0.0320143		4	0.419835	0.586499
剔除偏离值	CK	U		剔除偏离值	CK	U		剔除偏离值	CK	U
1	3.5924	5.12482		1	4.3471	4.02113		1	6.78	7.74718
2	3.58597	4.60944		2	4.05174	3.74341		2	7.13397	7.49805
3	3.51818	4.97896		3	4.47616	4.13481		3	7.25008	8.07999
平均值	3.56552	4.90441		平均值	4.29167	3.96645		平均值	7.05468	7.77507
标准差	0.0411208	0.265652		标准差	0.217574	0.201347		标准差	0.244863	0.291973
标准偏差百分比	1.15329	5.4166		标准偏差百分比	5.06967	5.07626		标准偏差百分比	3.47093	3.75525
9d（12.27测定）				12d（12.30测定）
重量/g				重量/g
平行	CK	U		平行	CK	U
1	129.81	117.66		1	114.05	113.85
2	122.3	107.02		2	101.29	116.38
3	119.19	122.8		3	70.58	113.37
4	123	118.47		4	62.61	116.18
乙烯浓度/ppm				乙烯浓度/ppm
平行	CK	U		平行	CK	U
1	2	2.5		1	1.7	1.2
2	2.4	2.6		2	2	1.6
3	2.1	2.2		3	1.8	1.8
4	2.4	2.1		4	1.2	1.6
顶空体积/mL				顶空体积/mL
平行	CK	U		平行	CK	U
1	272.94	273.31		1	297.24	275.78
2	269.7	295.49		2	286.34	289.24
3	263	279.49		3	322.1	277.69
4	267.33	265.53		4	335.15	271.05
乙烯释放量				乙烯释放量
平行	CK	U		平行	CK	U
1	4.20522	5.8072		1	4.43058	2.90677
2	5.29256	7.17879		2	5.65387	3.97649
3	4.63378	5.00715		3	8.21451	4.40894
4	5.2162	4.70679		4	6.42357	3.73283
平均值	4.83694	5.67498		平均值	6.18063	3.75626
差值	CK	U		差值	CK	U
1	0.631716	0.132218		1	1.75005	0.849487
2	0.45562	1.50381		2	0.526768	0.220232
3	0.203161	0.667831		3	2.03388	0.652685
4	0.379256	0.968194		4	0.242942	0.0234305
剔除偏离值	CK	U		剔除偏离值	CK	U
1	5.29256	5.8072		1	4.43058	3.97649
2	4.63378	5.00715		2	5.65387	4.40894
3	5.2162	4.70679		3	6.42357	3.73283
平均值	5.04751	5.17371		平均值	5.50267	4.03942
标准差	0.360332	0.5688		标准差	1.00506	0.342423
标准偏差百分比	7.1388	10.994		标准偏差百分比	18.265	8.47702

## Sheet: 2.28 硬度
0h硬度/N						12h硬度/N						1d硬度/N						SPSS分析数据
平行	CK		U			平行	CK		U			平行	CK		U			1-CK
	读数	实际硬度	读数	实际硬度			读数	实际硬度	读数	实际硬度			读数	实际硬度	读数	实际硬度		2-U
1	8.6	18.8	7.3	16.1		1	11.5	20.5	9.7	18.3		1	8.2	16.4	8.8	18.4		处理	0h	12h	1d	2d	3d	6d	9d	12d	15d	18d	21d	24d
	10.2		8.8				9		8.6				8.2		9.6			1	18.8	20.5	16.4	12.3	14.6	16.1	14.1	16.2	11.6	13	11.3	9.9
2	9.8	17.6	8.1	16.5		2	9.8	19.3	6.5	14.1		2	9.7	17.5	8.7	15.7		1	17.6	19.3	17.5	14.8	15.1	15.5	14.5	15.5	14.7	12.9	11.9	11.6
	7.8		8.4				9.5		7.6				7.8		7			1	15.9	20.2	17.2	15.6	14.7	16	15.6	13.1	11.5	12.9	12.4	8.7
3	7	15.9	11.1	20.4		3	9.8	20.2	7.7	15.1		3	8.5	17.2	8.1	15.8		1	16.4	18.1	17.6	13	16.8	13.6	16.2	14	14.7	13.1	11.6	11.3
	8.9		9.3				10.4		7.4				8.7		7.7			1	18.1	15.1	14.3	14.1	15.3	14.1	11.9	16.2	14.2	12.7	12.2	11.1
4	6.4	13.5	8.8	17.8		4	10.5	18.1	8.9	18		4	7	13.5	8.9	16.7		2	16.1	18.3	15.7	15	17	17.3	14.7	14	15.2	13.2	12.8	12.5
	7.1		9				7.6		9.1				6.5		7.8			2	16.5	15.1	15.8	18.3	17.2	15.1	12.6	15.6	14	13.6	14.1	13.8
5	13.2	25.9	6.1	12		5	6.8	11.4	8.4	14.7		5	9.1	17.6	8.4	15.3		2	17.8	18	16.7	14.8	18.3	14.1	13.6	14.9	12.4	13.8	14.4	13
	12.7		5.9				4.6		6.3				8.5		6.9			2	18.7	14.7	16.1	14.2	14.9	13.7	13.9	18	12.4	14	12.6	12.6
6	9.3	16.4	9	18.7		6	8.2	15.1	8	16.8		6	9.4	18.7	7.9	16.1		2	15.8	16.8	16	17.7	16.1	14.2	14.1	16.2	13.4	15.1	12.3	13.5
	7.1		9.7				6.9		8.8				9.3		8.2
7	9.4	18.1	7.7	15.8		7	4.4	8.9	11.1	21		7	6.1	14.3	8.2	16
	8.7		8.1				4.5		9.9				8.2		7.8			origin作图
平均值	18.0286		16.7571			平均值	16.2143		16.8571			平均值	16.4571		16.2857
																		时间	CK	CK标准偏差	U	U标准偏差
差值	CK		U			差值	CK		U			差值	CK		U			0h	17.36	1.19708	16.98	1.2276
1	0.771429		0.657143			1	4.28571		1.44286			1	0.0571429		2.11429			12h	18.64	2.18815	16.58	1.63921
2	0.428571		0.257143			2	3.08571		2.75714			2	1.04286		0.585714			1d	16.6	1.36931	16.06	0.391152
3	2.12857		3.64286			3	3.98571		1.75714			3	0.742857		0.485714			2d	13.96	1.33154	16	1.86145
4	4.52857		1.04286			4	1.88571		1.14286			4	2.95714		0.414286			3d	15.3	0.886002	16.7	1.27475
5	7.87143		4.75714			5	4.81429		2.15714			5	1.14286		0.985714			6d	15.06	1.14149	14.88	1.44637
6	1.62857		1.94286			6	1.11429		0.0571429			6	2.24286		0.185714			9d	14.46	1.65922	13.78	0.772658
7	0.0714286		0.957143			7	7.31429		4.14286			7	2.15714		0.285714			12d	15	1.39104	15.74	1.50599
																		15d	13.34	1.64712	13.48	1.17983
剔除偏离值后	CK	U				剔除偏离值后	CK	U				剔除偏离值后	CK	U				18d	12.92	0.148324	13.94	0.712741
1	18.8	16.1				1	20.5	18.3				1	16.4	15.7				21d	11.88	0.443847	13.24	0.944987
2	17.6	16.5				2	19.3	15.1				2	17.5	15.8				24d	10.52	1.20499	13.08	0.563028
3	15.9	17.8				3	20.2	18				3	17.2	16.7
4	16.4	18.7				4	18.1	14.7				4	17.6	16.1
5	18.1	15.8				5	15.1	16.8				5	14.3	16
平均值	17.36	16.98				平均值	18.64	16.58				平均值	16.6	16.06
标准差	1.19708	1.2276				标准差	2.18815	1.63921				标准差	1.36931	0.391152
标准偏差百分比	6.89562	7.22968				标准偏差百分比	11.739	9.88665				标准偏差百分比	8.24883	2.43557
2d硬度/N						3d硬度/N						6d硬度/N
平行	CK		U			平行	CK		U			平行	CK		U
	读数	实际硬度	读数	实际硬度			读数	实际硬度	读数	实际硬度			读数	实际硬度	读数	实际硬度
1	6.3	12.3	6.7	12.4		1	8.1	19.1	8	17		1	7.8	16.1	5.3	11.2
	6		5.7				11		9				8.3		5.9
2	7.8	14.8	8.3	15		2	7.4	14.6	8.6	17.2		2	7.8	15.5	11.2	17.3
	7		6.7				7.2		8.6				7.7		6.1
3	11.7	18.2	9.5	18.3		3	8.4	15.1	8.2	18.3		3	7.8	16	6.8	15.1
	6.5		8.8				6.7		10.1				8.2		8.3
4	8.4	15.6	7.8	14.8		4	8.4	14.7	9.3	18.9		4	5.3	11.1	11.4	19.9
	7.2		7				6.3		9.6				5.8		8.5
5	9.5	18.6	8.3	14.2		5	6.9	12	6.5	14.9		5	5.2	11.1	6.5	14.1
	9.1		5.9				5.1		8.4				5.9		7.6
6	6.7	13	10.6	20.8		6	9.8	16.8	8.5	16.1		6	6.8	13.6	6.7	13.7
	6.3		10.2				7		7.6				6.8		7
7	6.5	14.1	10.1	17.7		7	8.5	15.3	7.2	12.3		7	6.5	14.1	7.5	14.2
	7.6		7.6				6.8		5.1				7.6		6.7
平均值	15.2286		16.1714			平均值	15.3714		16.3857			平均值	13.9286		15.0714
差值	CK		U			差值	CK		U			差值	CK		U
1	2.92857		3.77143			1	3.72857		0.614286			1	2.17143		3.87143
2	0.428571		1.17143			2	0.771429		0.814286			2	1.57143		2.22857
3	2.97143		2.12857			3	0.271429		1.91429			3	2.07143		0.0285714
4	0.371429		1.37143			4	0.671429		2.51429			4	2.82857		4.82857
5	3.37143		1.97143			5	3.37143		1.48571			5	2.82857		0.971429
6	2.22857		4.62857			6	1.42857		0.285714			6	0.328571		1.37143
7	1.12857		1.52857			7	0.0714286		4.08571			7	0.171429		0.871429
剔除偏离值后	CK	U				剔除偏离值后	CK	U				剔除偏离值后	CK	U
1	12.3	15				1	14.6	17				1	16.1	17.3
2	14.8	18.3				2	15.1	17.2				2	15.5	15.1
3	15.6	14.8				3	14.7	18.3				3	16	14.1
4	13	14.2				4	16.8	14.9				4	13.6	13.7
5	14.1	17.7				5	15.3	16.1				5	14.1	14.2
平均值	13.96	16				平均值	15.3	16.7				平均值	15.06	14.88
标准差	1.33154	1.86145				标准差	0.886002	1.27475				标准差	1.14149	1.44637
标准偏差百分比	9.53826	11.6341				标准偏差百分比	5.79086	7.63326				标准偏差百分比	7.57962	9.72026
9d硬度/N						12d硬度/N						15d硬度/N
平行	CK		U			平行	CK		U			平行	CK		U
	读数	实际硬度	读数	实际硬度			读数	实际硬度	读数	实际硬度			读数	实际硬度	读数	实际硬度
1	7.1	14.1	8.6	14.7		1	8.6	17.4	7.3	14		1	6	11.6	8.2	15.2
	7		6.1				8.8		6.7				5.6		7
2	6.8	14.5	6.7	17.5		2	7.9	16.2	7.6	15.6		2	7.3	14.9	6.8	14
	7.7		10.8				8.3		8				7.6		7.2
3	9	15.6	6	12.6		3	8	15.5	6.7	14.9		3	7.4	14.7	8.4	18.9
	6.6		6.6				7.5		8.2				7.3		10.5
4	7.6	16.2	5.8	12.2		4	5.8	11.6	6.8	13.5		4	6.1	11.5	5.8	12.4
	8.6		6.4				5.8		6.7				5.4		6.6
5	4.8	9.5	7.4	13.6		5	5.8	13.1	9.3	18.7		5	6.5	14.7	5.4	12.4
	4.7		6.2				7.3		9.4				8.2		7
6	8.8	17.7	7	13.9		6	6	14	10.2	18		6	7.2	14.2	5.9	13.4
	8.9		6.9				8		7.8				7		7.5
7	6.2	11.9	6.4	14.1		7	8.2	16.2	8.1	16.2		7	5.4	10.5	5.7	11.4
	5.7		7.7				8		8.1				5.1		5.7
平均值	14.2143		14.0857			平均值	14.8571		15.8429			平均值	13.1571		13.9571
差值	CK		U			差值	CK		U			差值	CK		U
1	0.114286		0.614286			1	2.54286		1.84286			1	1.55714		1.24286
2	0.285714		3.41429			2	1.34286		0.242857			2	1.74286		0.0428571
3	1.38571		1.48571			3	0.642857		0.942857			3	1.54286		4.94286
4	1.98571		1.88571			4	3.25714		2.34286			4	1.65714		1.55714
5	4.71429		0.485714			5	1.75714		2.85714			5	1.54286		1.55714
6	3.48571		0.185714			6	0.857143		2.15714			6	1.04286		0.557143
7	2.31429		0.0142857			7	1.34286		0.357143			7	2.65714		2.55714
剔除偏离值后	CK	U				剔除偏离值后	CK	U				剔除偏离值后	CK	U
1	14.1	14.7				1	16.2	14				1	11.6	15.2
2	14.5	12.6				2	15.5	15.6				2	14.7	14
3	15.6	13.6				3	13.1	14.9				3	11.5	12.4
4	16.2	13.9				4	14	18				4	14.7	12.4
5	11.9	14.1				5	16.2	16.2				5	14.2	13.4
平均值	14.46	13.78				平均值	15	15.74				平均值	13.34	13.48
标准差	1.65922	0.772658				标准差	1.39104	1.50599				标准差	1.64712	1.17983
标准偏差百分比	11.4745	5.6071				标准偏差百分比	9.27362	9.5679				标准偏差百分比	12.3472	8.75245
									6.2	12.3
									6.1
18d硬度/N						21d硬度/N						24d硬度/N
平行	CK		U			平行	CK		U			平行	CK		U
	读数	实际硬度	读数	实际硬度			读数	实际硬度	读数	实际硬度			读数	实际硬度	读数	实际硬度
1	6.5	13.2	5.8	12.1		1	6.1	11.3	4.8	11.7		1	4.8	9.9	6.2	12.5
	6.7		6.3				5.2		6.9				5.1		6.3
2	6.3	13	6.7	13.2		2	6.4	11.9	6.7	12.8		2	5.2	11.6	7.5	15.1
	6.7		6.5				5.5		6.1				6.4		7.6
3	6.3	12.9	7.6	13.6		3	5.5	10.3	6.4	14.1		3	4.5	8.7	7.6	13.8
	6.6		6				4.8		7.7				4.2		6.2
4	6.9	12.9	6.5	13.8		4	5.9	12.4	7.3	14.4		4	5.7	11.3	7.3	13
	6		7.3				6.5		7.1				5.6		5.7
5	6.1	13.1	7	14		5	6.2	11.6	6	12.6		5	6.1	11.1	6.2	12.6
	7		7				5.4		6.6				5		6.4
6	6.1	12.7	6.9	15.1		6	6.4	12.2	6.2	12.3		6	3.6	7.4	5.4	10.9
	6.6		8.2				5.8		6.1				3.8		5.5
7	5	11.5	7.3	15.6		7	7.4	13.2	8	15.3		7	0	0	6.1	13.5
	6.5		8.3				5.8		7.3				0		7.4
平均值	12.7571		13.9143			平均值	11.8429		13.3143			平均值	10		13.0571
差值						差值						差值
1	0.442857		1.81429			1	0.542857		1.61429			1	0.1		0.557143
2	0.242857		0.714286			2	0.0571429		0.514286			2	1.6		2.04286
3	0.142857		0.314286			3	1.54286		0.785714			3	1.3		0.742857
4	0.142857		0.114286			4	0.557143		1.08571			4	1.3		0.0571429
5	0.342857		0.0857143			5	0.242857		0.714286			5	1.1		0.457143
6	0.0571429		1.18571			6	0.357143		1.01429			6	2.6		2.15714
7	1.25714		1.68571			7	1.35714		1.98571			7			0.442857
剔除偏离值后	CK	U				剔除偏离值后	CK	U				剔除偏离值后	CK	U
1	13	13.2				1	11.3	12.8				1	9.9	12.5
2	12.9	13.6				2	11.9	14.1				2	11.6	13.8
3	12.9	13.8				3	12.4	14.4				3	8.7	13
4	13.1	14				4	11.6	12.6				4	11.3	12.6
5	12.7	15.1				5	12.2	12.3				5	11.1	13.5
平均值	12.92	13.94				平均值	11.88	13.24				平均值	10.52	13.08
标准差	0.148324	0.712741				标准差	0.443847	0.944987				标准差	1.20499	0.563028
标准偏差百分比	1.14802	5.11292				标准偏差百分比	3.73608	7.13736				标准偏差百分比	11.4543	4.30449

## Sheet: 1.1硬度
0h硬度/N						1d硬度/N						2d硬度/N						SPSS分析数据
平行	CK		U			平行	CK		U			平行	CK		U			1-CK
	读数	实际硬度	读数	实际硬度			读数	实际硬度	读数	实际硬度			读数	实际硬度	读数	实际硬度		2-U
1	12.7	24.6	15.8	29.2		1	4.8	10.4	17.3	31.5		1	13.5	25.4	13.5	25		处理	0h	1d	2d	3d	6d	9d	12d	15d	18d	21d
	11.9		13.4				5.6		14.2				11.9		11.5			1	24.6	29.8	25.4	25.2	36.6	29.5	25.4	27.4	21.5	34.5
2	12.5	23.1	13.3	25.4		2	16.6	48.8	13	25.8		2	10.6	21.6	18.9	38.3		1	25.6	24.5	27.4	18	35.5	26.3	32.1	23.4	19.1	23.4
	10.6		12.1				16.9		12.8				11		19.4			1	28.6	32.8	28.4	23.8	35.3	26.1	27.8	30.2	20.7	26.1
3	10.1	21	31.4	68		3	15.3	29.8	24	48.8		3	12.4	27.4	15.7	29.1		1	25.9	24.4	27	21.1	35.5	26.8	30.2	28.3	19.2	31.1
	10.9		36.6				16.4		24.8				15		13.4			1	29.3	26.7	26.6	23.6	36.4	26.3	25.9	26	21.6	29.5
4	12.3	25.6	16	32.1		4	13.4	24.5	14	28.4		4	16.7	28.4	11.6	25		2	29.2	31.5	25	29.5	32.7	26.8	23.1	23.2	20	38.3
	13.3		16.1				10.7		14.4				11.7		13.4			2	32.1	28.4	29.1	21.9	34.7	25.3	27.5	26.5	19.5	23.2
5	14.7	28.6	14.3	27.7		5	13.8	35.6	13.1	29.4		5	13.5	27	16.5	36.3		2	27.7	29.4	25	24.6	35.4	26.8	23	27.1	20.8	26.2
	13.9		13.4				16.5		16.3				13.5		19.8			2	28	28.8	29.3	23.5	32.6	26.4	20.1	26.9	17.5	25.4
6	12.4	25.9	13.3	24.1		6	19.1	32.8	16.7	28.8		6	18.8	41	15.2	29.3		2	28.3	33.6	26.6	21.6	33.9	25.3	28.3	24.9	17.2	22.7
	13.5		10.8				18.7		12.1				22.2		14.1
7	16.7	31.4	13.2	28		7	14.1	24.4	18.5	37.1		7	14.2	28.5	12.1	23
	14.7		14.8				10.3		18.6				14.3		10.9			origin作图
8	15.5	29.3	12.3	23.6		8	8.8	17.3	17.2	33.6		8	13.8	26.6	13.4	26.6
	13.8		11.3				8.5		16.4				12.8		13.2			时间/h	CK	CK标准偏差	U	U标准偏差
9	18.3	32.7	11.6	22.7		9	6.9	26.7	13.2	25.7		9	7.9	15.1	10.2	19.5		0h	26.8	2.03593	29.06	1.78969
	14.4		11.1				19.8		12.5				7.2		9.3			1d	27.64	3.62395	30.34	2.17899
10	13.2	29.7	13.8	28.3		10	14.5	14.5	14.6	25.9		10	10.2	18.5	15.5	33.5		2d	26.96	1.09909	27	2.11305
	16.5		14.5						11.3				8.3		18			3d	22.34	2.84042	24.22	3.19327
平均值	27.19		30.91			平均值	26.48		31.5			平均值	25.95		28.56			6d	35.86	0.594138	33.86	1.22597
																		9d	27	1.42127	26.12	0.766159
差值	CK		U			差值	CK		U			差值	CK		U			12d	28.28	2.84903	24.4	3.42637
1	2.59		1.71			1	16.08		7.10543e-15			1	0.55		3.56			15d	27.06	2.55108	25.72	1.65288
2	4.09		5.51			2	22.32		5.7			2	4.35		9.74			18d	20.42	1.2112	19	1.57956
3	6.19		37.09			3	3.32		17.3			3	1.45		0.54			21d	28.92	4.31995	27.16	6.39711
4	1.59		1.19			4	1.98		3.1			4	2.45		3.56
5	1.41		3.21			5	9.12		2.1			5	1.05		7.74
6	1.29		6.81			6	6.32		2.7			6	15.05		0.74
7	4.21		2.91			7	2.08		5.6			7	2.55		5.56
8	2.11		7.31			8	9.18		2.1			8	0.65		1.96
9	5.51		8.21			9	0.22		5.8			9	10.85		9.06
10	2.51		2.61			10	11.98		5.6			10	7.45		4.94
剔除偏离值后	CK	U				剔除偏离值后	CK	U				剔除偏离值后	CK	U
1	24.6	29.2				1	29.8	31.5				1	25.4	25
2	25.6	32.1				2	24.5	28.4				2	27.4	29.1
3	28.6	27.7				3	32.8	29.4				3	28.4	25
4	25.9	28				4	24.4	28.8				4	27	29.3
5	29.3	28.3				5	26.7	33.6				5	26.6	26.6
平均值	26.8	29.06				平均值	27.64	30.34				平均值	26.96	27
标准差	2.03593	1.78969				标准差	3.62395	2.17899				标准差	1.09909	2.11305
标准偏差百分比	7.59674	6.15861				标准偏差百分比	13.1112	7.18191				标准偏差百分比	4.07675	7.82613
3d硬度/N						6d硬度/N						9d硬度/N
平行	CK		U			平行	CK		U			平行	CK		U
	读数	实际硬度	读数	实际硬度			读数	实际硬度	读数	实际硬度			读数	实际硬度	读数	实际硬度
1	14.5	27.7	15.4	29.5		1	18.1	36.6	17.7	27.9		1	16	31	12.3	24.8
	13.2		14.1				18.5		10.2				15		12.5
2	14.5	25.2	15.1	32.5		2	18.4	34.9	13.4	27		2	18.4	34.7	13	26.8
	10.7		17.4				16.5		13.6				16.3		13.8
3	9.8	18	11.8	21.9		3	16.4	31.3	17.1	32.7		3	17.6	29.5	10.8	25.3
	8.2		10.1				14.9		15.6				11.9		14.5
4	9.2	16.3	10.3	19.5		4	16.3	34.2	13	25.9		4	13.3	26.3	11.5	22.6
	7.1		9.2				17.9		12.9				13		11.1
5	9.1	17.9	13.4	30.8		5	20.6	40.6	16.9	34.7		5	13.5	25.1	12.9	26.8
	8.8		17.4				20		17.8				11.6		13.9
6	11.1	23.8	13.4	24.6		6	16.9	35.5	16.1	35.4		6	13.3	26.1	10.6	26.4
	12.7		11.2				18.6		19.3				12.8		15.8
7	9.9	21.1	8.4	19.8		7	16.8	35.3	15.8	27.2		7	10.5	19.4	15.2	32
	11.2		11.4				18.5		11.4				8.9		16.8
8	17.2	32.4	19.7	37.4		8	17.8	35.5	18.2	44.1		8	16.1	35.5	11	21.9
	15.2		17.7				17.7		25.9				19.4		10.9
9	7.7	15.6	11.7	23.5		9	20.3	37.4	16	32.6		9	14.1	26.8	13.5	25.3
	7.9		11.8				17.1		16.6				12.7		11.8
10	12	23.6	10.8	21.6		10	20	36.4	16.6	33.9		10	14.4	26.3	15.9	29.8
	11.6		10.8				16.4		17.3				11.9		13.9
平均值	22.16		26.11			平均值	35.77		32.14			平均值	28.07		26.17
差值	CK		U			差值	CK		U			差值	CK		U
1	5.54		3.39			1	0.83		4.24			1	2.93		1.37
2	3.04		6.39			2	0.87		5.14			2	6.63		0.63
3	4.16		4.21			3	4.47		0.56			3	1.43		0.87
4	5.86		6.61			4	1.57		6.24			4	1.77		3.57
5	4.26		4.69			5	4.83		2.56			5	2.97		0.63
6	1.64		1.51			6	0.27		3.26			6	1.97		0.23
7	1.06		6.31			7	0.47		4.94			7	8.67		5.83
8	10.24		11.29			8	0.27		11.96			8	7.43		4.27
9	6.56		2.61			9	1.63		0.46			9	1.27		0.87
10	1.44		4.51			10	0.63		1.76			10	1.77		3.63
剔除偏离值后	CK	U				剔除偏离值后	CK	U				剔除偏离值后	CK	U
1	25.2	29.5				1	36.6	32.7				1	29.5	26.8
2	18	21.9				2	35.5	34.7				2	26.3	25.3
3	23.8	24.6				3	35.3	35.4				3	26.1	26.8
4	21.1	23.5				4	35.5	32.6				4	26.8	26.4
5	23.6	21.6				5	36.4	33.9				5	26.3	25.3
平均值	22.34	24.22				平均值	35.86	33.86				平均值	27	26.12
标准差	2.84042	3.19327				标准差	0.594138	1.22597				标准差	1.42127	0.766159
标准偏差百分比	12.7145	13.1845				标准偏差百分比	1.65683	3.6207				标准偏差百分比	5.26395	2.93323
12d硬度/N						15d硬度/N						18d硬度/N
平行	CK		U			平行	CK		U			平行	CK		U
	读数	实际硬度	读数	实际硬度			读数	实际硬度	读数	实际硬度			读数	实际硬度	读数	实际硬度
1	11.8	23.6	12.3	23.1		1	13	27.4	9.4	23.2		1	12	21.5	7.3	14.9
	11.8		10.8				14.4		13.8				9.5		7.6
2	13.4	25.4	12.1	27.5		2	12.9	23.4	18.3	35.4		2	17.3	34.8	11.7	22.3
	12		15.4				10.5		17.1				17.5		10.6
3	17.8	32.1	10.8	23		3	10.7	22	11.7	26.5		3	8.9	19.1	11.8	20
	14.3		12.2				11.3		14.8				10.2		8.2
4	23.3	45.7	7.6	15.4		4	14.2	30.2	12.1	27.1		4	7.2	16.7	10.9	19.5
	22.4		7.8				16		15				9.5		8.6
5	14.5	27.8	9.9	20.1		5	13.4	28.3	14.4	26.9		5	7.8	18.7	12.1	24.8
	13.3		10.2				14.9		12.5				10.9		12.7
6	16	30.2	7.4	16.4		6	13.3	26	15.8	24.9		6	10.6	18.9	9.4	20.8
	14.2		9				12.7		9.1				8.3		11.4
7	10	19.3	11.1	28.3		7		0		0		7	8.9	20.7	8.5	17.5
	9.3		17.2										11.8		9
8	11.3	25.1	13.6	32.2		8		0		0		8	10.3	18.8	7.7	14
	13.8		18.6										8.5		6.3
9	15.6	33.1	15.8	32.1		9		0		0		9	10.3	19.2	6.6	13.9
	17.5		16.3										8.9		7.3
10	16.1	25.9	17.2	34.4		10		0		0		10	10.5	21.6	8.9	17.2
	9.8		17.2										11.1		8.3
平均值	28.82		25.25			平均值	26.2167		27.3333			平均值	21		18.49
差值	CK		U			差值	CK		U			差值	CK		U
1	5.22		2.15			1	1.18333		4.13333			1	0.5		3.59
2	3.42		2.25			2	2.81667		8.06667			2	13.8		3.81
3	3.28		2.25			3	4.21667		0.833333			3	1.9		1.51
4	16.88		9.85			4	3.98333		0.233333			4	4.3		1.01
5	1.02		5.15			5	2.08333		0.433333			5	2.3		6.31
6	1.38		8.85			6	0.216667		2.43333			6	2.1		2.31
7	9.52		3.05			7						7	0.3		0.99
8	3.72		6.95			8						8	2.2		4.49
9	4.28		6.85			9						9	1.8		4.59
10	2.92		9.15			10						10	0.6		1.29
剔除偏离值后	CK	U				剔除偏离值后	CK	U				剔除偏离值后	CK	U
1	25.4	23.1				1	27.4	23.2				1	21.5	20
2	32.1	27.5				2	23.4	26.5				2	19.1	19.5
3	27.8	23				3	30.2	27.1				3	20.7	20.8
4	30.2	20.1				4	28.3	26.9				4	19.2	17.5
5	25.9	28.3				5	26	24.9				5	21.6	17.2
平均值	28.28	24.4				平均值	27.06	25.72				平均值	20.42	19
标准差	2.84903	3.42637				标准差	2.55108	1.65288				标准差	1.2112	1.57956
标准偏差百分比	10.0744	14.0425				标准偏差百分比	9.42749	6.42642				标准偏差百分比	5.93143	8.31346
21d硬度/N
平行	CK		U
	读数	实际硬度	读数	实际硬度
1	19.7	34.5	5	10.5
	14.8		5.5
2	13.3	23.4	19.6	38.3
	10.1		18.7
3	14.6	26.1	11.5	23.2
	11.5		11.7
4	9.3	18.6	13.1	26.2
	9.3		13.1
5	14.7	31.1	13	25.4
	16.4		12.4
6	15.9	29.5	10.7	22.7
	13.6		12
7		0		0
8		0		0
9		0		0
10		0		0
平均值	27.2		24.3833
差值	CK		U
1	7.3		13.8833
2	3.8		13.9167
3	1.1		1.18333
4	8.6		1.81667
5	3.9		1.01667
6	2.3		1.68333
7
8
9
10
剔除偏离值后	CK	U
1	34.5	38.3
2	23.4	23.2
3	26.1	26.2
4	31.1	25.4
5	29.5	22.7
平均值	28.92	27.16
标准差	4.31995	6.39711
标准偏差百分比	14.9376	23.5534

## Sheet: 12.18硬度
0h硬度/N						12h硬度/N						1d硬度/N						SPSS分析数据
平行	CK		U			平行	CK		U			平行	CK		U			1-CK
	读数	实际硬度	读数	实际硬度			读数	实际硬度	读数	实际硬度			读数	实际硬度	读数	实际硬度		2-U
1	13.7	25.6	10.1	19.5		1	13.7	24.2	9	19		1	9.8	17.8	10.1	21		处理	0h	12h	1d	2d	3d	6d	9d	12d
	11.9		9.4				10.5		10				8		10.9			1	18.1	24.2	26.9	15.7	19.3	18.7	19.3	25.4
2	8.9	18.1	9.4	17.1		2	8.8	16.3	10.3	20.7		2	13.1	37.6	9	17.6		1	19.8	17.6	26.6	16.7	25.7	21.4	22.7	25.5
	9.2		7.7				7.5		10.4				13.1		8.6			1	17.1	17.8	23.2	16.5	21.4	18.8	23.1	24.1
3	9.3	19.8	15.1	29.3		3	8.5	17.6	11.6	23.4		3	11.4	26.9	10.5	21		1	16.7	22.9	20.5	16	21	21.9	21.2	24.5
	10.5		14.2				9.1		11.8				12.9		10.5			1	19.9	23.3	18.3	17.5	24.5	19.3	19	22.8
4	11.5	22.5	10.1	19.9		4	9.1	17.8	15.7	28.6		4	14	30.4	6.5	10.8		2	19.5	19	21	17	26.4	21.8	21.1	21.7
	11		9.8				8.7		12.9				17.2		4.3			2	19.9	20.7	21	16.6	26.5	23.5	24.4	25.2
5	14.1	29.6	9.1	17.9		5	11.3	22.9	12.8	25.7		5	13.2	26.6	10.6	21.1		2	26.9	23.4	21.1	16	22	21.9	18.7	23.4
	15.5		8.8				11.6		12.9				12.9		10.5			2	19.2	23.5	21.7	15.3	24.9	19.6	21.1	20.7
6	9.3	17.1	11.2	26.9		6	6.1	11.5	7.9	18.8		6	13.7	14.9	10.5	19.1		2	25	20.8	19.8	15.5	19	19.7	20.9	23.9
	7.8		15.7				5.4		10.9				14.9		8.6
7	6.5	16.7	10.1	18.5		7	7.5	15.3	9	18.5		7	11.2	23.2	15.4	27.6
	10.2		8.4				7.8		9.5				12		12.2			origin作图
8	8.4	14.1	11.6	19.2		8	12.5	25.1	10.9	23.5		8	7.9	17.1	13.7	21.7
	5.7		7.6				12.6		12.6				9.2		8			时间	CK	CK标准偏差	U	U标准偏差
9	8.1	19.9	12.1	25		9	16.9	33.4	7.7	15.1		9	9	20.5	13.4	28.2		0h	18.32	1.48728	22.1	3.58678
	11.8		12.9				16.5		7.4				11.5		14.8			12h	21.16	3.19421	21.48	1.93572
10	6.8	12.2	13.4	33.8		10	10.7	23.3	9.4	20.8		10	8.6	18.3	9.7	19.8		1d	23.1	3.75832	20.92	0.690652
	5.4		20.4				12.6		11.4				9.7		10.1			2d	16.48	0.694262	16.08	0.719027
平均值	19.56		22.71			平均值	20.74		21.41			平均值	23.33		20.79			3d	22.38	2.63951	23.76	3.22227
																		6d	20.02	1.51559	21.3	1.65076
差值	CK		U			差值	CK		U			差值	CK		U			9d	21.06	1.88494	21.24	2.03666
1	6.04		3.21			1	3.46		2.41			1	5.53		0.21			12d	24.46	1.10136	22.98	1.78802
2	1.46		5.61			2	4.44		0.71			2	14.27		3.19
3	0.24		6.59			3	3.14		1.99			3	3.57		0.21
4	2.94		2.81			4	2.94		7.19			4	7.07		9.99
5	10.04		4.81			5	2.16		4.29			5	3.27		0.31
6	2.46		4.19			6	9.24		2.61			6	8.43		1.69
7	2.86		4.21			7	5.44		2.91			7	0.13		6.81
8	5.46		3.51			8	4.36		2.09			8	6.23		0.91
9	0.34		2.29			9	12.66		6.31			9	2.83		7.41
10	7.36		11.09			10	2.56		0.61			10	5.03		0.99
剔除偏离值后	CK	U				剔除偏离值后	CK	U				剔除偏离值后	CK	U
1	18.1	19.5				1	24.2	19				1	26.9	21
2	19.8	19.9				2	17.6	20.7				2	26.6	21
3	17.1	26.9				3	17.8	23.4				3	23.2	21.1
4	16.7	19.2				4	22.9	23.5				4	20.5	21.7
5	19.9	25				5	23.3	20.8				5	18.3	19.8
平均值	18.32	22.1				平均值	21.16	21.48				平均值	23.1	20.92
标准差	1.48728	3.58678				标准差	3.19421	1.93572				标准差	3.75832	0.690652
标准偏差百分比	8.11834	16.2298				标准偏差百分比	15.0955	9.01172				标准偏差百分比	16.2698	3.3014
2d硬度/N						3d硬度/N						6d硬度/N
平行	CK		U			平行	CK		U			平行	CK		U
	读数	实际硬度	读数	实际硬度			读数	实际硬度	读数	实际硬度			读数	实际硬度	读数	实际硬度
1	7.8	15.7	5.7	10.9		1	14	30.5	12.8	26.4		1	9.1	18.7	12.1	21.8
	7.9		5.2				16.5		13.6				9.6		9.7
2	13.8	26.6	8.3	17		2	11.4	17.7	10	16.7		2	11.2	21.4	11.3	23.6
	12.8		8.7				6.3		6.7				10.2		12.3
3	8.9	16.7	7.8	17.6		3	15.9	27.9	13.5	26.5		3	10.7	24.2	10.1	17.1
	7.8		9.8				12		13				13.5		7
4	7.6	16.5	7.7	16.6		4	9.9	19.3	14.3	27.5		4	14.1	26.1	11.4	23.5
	8.9		8.9				9.4		13.2				12		12.1
5	5.8	12.7	7	13.8		5	13.9	25.7	10.7	22		5	13.4	29.5	10.2	18.7
	6.9		6.8				11.8		11.3				16.1		8.5
6	9.3	20.3	11.6	21		6	6.1	13	14.2	27.3		6	9.5	18.8	12.6	21.9
	11		9.4				6.9		13.1				9.3		9.3
7	8	16	9.3	20.5		7	10.6	21.4	14.6	24.9		7	8	16.2	12.2	24.1
	8		11.2				10.8		10.3				8.2		11.9
8	6.6	14.1	7.2	16		8	9.1	17	9.3	19		8	10	21.9	12.8	25.6
	7.5		8.8				7.9		9.7				11.9		12.8
9	8.6	17.5	7.7	15.3		9	9.9	21	10.2	18.3		9	9.5	17.2	10.5	19.6
	8.9		7.6				11.1		8.1				7.7		9.1
10	4.9	10.4	7.5	15.5		10	12.9	24.5	8.4	18		10	10.8	19.3	10.1	19.7
	5.5		8				11.6		9.6				8.5		9.6
平均值	16.65		16.42			平均值	21.8		22.66			平均值	21.33		21.56
差值	CK		U			差值	CK		U			差值	CK		U
1	0.95		5.52			1	8.7		3.74			1	2.63		0.24
2	9.95		0.58			2	4.1		5.96			2	0.07		2.04
3	0.05		1.18			3	6.1		3.84			3	2.87		4.46
4	0.15		0.18			4	2.5		4.84			4	4.77		1.94
5	3.95		2.62			5	3.9		0.66			5	8.17		2.86
6	3.65		4.58			6	8.8		4.64			6	2.53		0.34
7	0.65		4.08			7	0.4		2.24			7	5.13		2.54
8	2.55		0.42			8	4.8		3.66			8	0.57		4.04
9	0.85		1.12			9	0.8		4.36			9	4.13		1.96
10	6.25		0.92			10	2.7		4.66			10	2.03		1.86
剔除偏离值后	CK	U				剔除偏离值后	CK	U				剔除偏离值后	CK	U
1	15.7	17				1	19.3	26.4				1	18.7	21.8
2	16.7	16.6				2	25.7	26.5				2	21.4	23.5
3	16.5	16				3	21.4	22				3	18.8	21.9
4	16	15.3				4	21	24.9				4	21.9	19.6
5	17.5	15.5				5	24.5	19				5	19.3	19.7
平均值	16.48	16.08				平均值	22.38	23.76				平均值	20.02	21.3
标准差	0.694262	0.719027				标准差	2.63951	3.22227				标准差	1.51559	1.65076
标准偏差百分比	4.21276	4.47156				标准偏差百分比	11.794	13.5617				标准偏差百分比	7.57036	7.75003
9d硬度/N						12d硬度/N
平行	CK		U			平行	CK		U
	读数	实际硬度	读数	实际硬度			读数	实际硬度	读数	实际硬度
1	13	28.4	15	31.2		1	14	25.4	11	21.7
	15.4		16.2				11.4		10.7
2	9	19.3	9.5	21.1		2	15.4	25.5	13.6	25.9
	10.3		11.6				10.1		12.3
3	9	17.1	12.6	24.4		3	13.1	24.1	13.7	25.2
	8.1		11.8				11		11.5
4	11.7	22.7	6.2	11.6		4	11.4	27	9.3	18.7
	11		5.4				15.6		9.4
5	12.7	23.1	12.5	27.7		5	12	24.5	12.6	25.4
	10.4		15.2				12.5		12.8
6	12	21.2	9.6	18.7		6	8.4	15.3	10.3	23.4
	9.2		9.1				6.9		13.1
7	8.6	19	9.4	21.1		7	17.6	34.4	11.3	20.7
	10.4		11.7				16.8		9.4
8	11.2	25.5	9.7	17.2		8	11.7	22.8	13.5	26.2
	14.3		7.5				11.1		12.7
9	15.1	26.3	8.1	17		9	7.1	14.6	10.2	23.9
	11.2		8.9				7.5		13.7
10	9.3	17.2	11.8	20.9		10	10	20.1	10.1	18.7
	7.9		9.1				10.1		8.6
平均值	21.98		21.09			平均值	23.37		22.98
差值	CK		U			差值	CK		U
1	6.42		10.11			1	2.03		1.28
2	2.68		0.01			2	2.13		2.92
3	4.88		3.31			3	0.73		2.22
4	0.72		9.49			4	3.63		4.28
5	1.12		6.61			5	1.13		2.42
6	0.78		2.39			6	8.07		0.42
7	2.98		0.01			7	11.03		2.28
8	3.52		3.89			8	0.57		3.22
9	4.32		4.09			9	8.77		0.92
10	4.78		0.19			10	3.27		4.28
剔除偏离值后	CK	U				剔除偏离值后	CK	U
1	19.3	21.1				1	25.4	21.7
2	22.7	24.4				2	25.5	25.2
3	23.1	18.7				3	24.1	23.4
4	21.2	21.1				4	24.5	20.7
5	19	20.9				5	22.8	23.9
平均值	21.06	21.24				平均值	24.46	22.98
标准差	1.88494	2.03666				标准差	1.10136	1.78802
标准偏差百分比	8.95033	9.58881				标准偏差百分比	4.50271	7.78075
